# Supplementary material for: Tris(morpholinium) hexa-μ3-hydroxido-hexa-μ2-oxido-dodeca­oxidohexa­molybdenum(VI)chromate(III) tetra­hydrate
Source: Acta Crystallogr Sect E Struct Rep Online. 2011 May 20;67(Pt 6):m776. doi: 10.1107/S1600536811018149 (PMC3120305; doi:10.1107/S1600536811018149)
Supplement: Supplementary file 1 [file e-67-0m776-sup1.cif]

##############################################################################
#                                                                            #
# This CIF contains the data in a paper accepted for publication in          #
# Acta Crystallographica Section E. It conforms to the requirements of       #
# Notes for Authors for Acta Crystallographica Section E, and has been       #
# peer reviewed under the auspices of the IUCr Commission on Journals.       #
#                                                                            #
# Full details of the Crystallographic Information File format               #
# are given in the paper "The Crystallographic Information File (CIF):       #
# a New Standard Archive File for Crystallography" by S. R. Hall, F. H.      #
# Allen and I. D. Brown [Acta Cryst. (1991), A47, 655-685].                  #
#                                                                            #
# The current version of the core CIF dictionary is obtainable from          #
# ftp://ftp.iucr.org/pub/cif_core.dic.                                       #
#                                                                            #
# Software is freely available for graphical display of the structure(s)     #
# in this CIF. For information consult the CIF software page                 #
# http://www.iucr.org/resources/cif/software.                                #
#                                                                            #
# This file may be used for bona fide research purposes within the           #
# scientific community so long as proper attribution is given to the journal # 
# article from which it was obtained.                                        #
#                                                                            #
##############################################################################
data_global
_audit_creation_method     'SHELXL97'
_journal_date_recd_electronic     2011-05-03
_journal_date_accepted     2011-05-13
_journal_name_full     'Acta Crystallographica, Section E'
_journal_year     2011
_journal_volume     67
_journal_issue      6
_journal_page_first     m776
_journal_page_last     m776
_journal_paper_category     QM
_journal_coeditor_code     HY2428
_publ_contact_author_name     'Xiao-Shu Qu'
_publ_contact_author_address
;
Department of Chemistry and Pharmaceutical Engineering
Jilin Institute of Chemical Technology
Jilin 132022
People's Republic of China
;
_publ_contact_author_email     xiaoshuqu@yahoo.com.cn
_publ_contact_author_fax     +86-432-63093625
_publ_contact_author_phone     +86-432-63083022
_publ_section_title
;\
Tris(morpholinium)
hexa-\m~3~-hydroxido-hexa-\m~2~-oxido-dodecaoxidohexamolybdenum(VI)\
chromate(III) tetrahydrate
;
loop_
    _publ_author_name
    _publ_author_address
    'Yan-Yan Yang'
;
Department of Chemistry and Pharmaceutical Engineering
Jilin Institute of Chemical Technology
Jilin 132022
People's Republic of China
;
    'Yu Song'
;
Department of Animal Science
Jilin Agricultural Science and Technology College
Jilin 132101
People's Republic of China
;
    'Li-Ye Liu'
;
Department of Chemistry and Pharmaceutical Engineering
Jilin Institute of Chemical Technology
Jilin 132022
People's Republic of China
;
    'Xiao-Shu Qu'
;
Department of Chemistry and Pharmaceutical Engineering
Jilin Institute of Chemical Technology
Jilin 132022
People's Republic of China
;
data_I
_audit_creation_method     SHELXL-97
_chemical_name_systematic
;
Tris(morpholinium) hexa-\m~3~-hydroxido-hexa-\m~2~-oxido-
dodecaoxidohexamolybdenum(VI)chromate(III) tetrahydrate
;
_chemical_name_common     ?
_chemical_formula_moiety     '3(C4 H10 N O +), Cr H6 Mo6 O24 3-, 4(H2 O)'
_chemical_formula_sum     'C12 H44 Cr1 Mo6 N3 O31'
_chemical_formula_iupac     '(C4 H10 N O)3 [H6 Cr Mo6 O24], 4H2 O'
_chemical_formula_weight     1354.14
_chemical_melting_point     ?
_symmetry_cell_setting     triclinic
_symmetry_space_group_name_H-M     'P -1'
_symmetry_space_group_name_Hall     '-P 1'
loop_
    _symmetry_equiv_pos_as_xyz
    'x, y, z'
    '-x, -y, -z'
_cell_length_a     7.9474(4)
_cell_length_b     9.9654(5)
_cell_length_c     13.7404(7)
_cell_angle_alpha     110.3920(10)
_cell_angle_beta     102.9210(10)
_cell_angle_gamma     90.6350(10)
_cell_volume     989.47(9)
_cell_formula_units_Z     1
_cell_measurement_reflns_used     3855
_cell_measurement_theta_min     2.75
_cell_measurement_theta_max     26.09
_cell_measurement_temperature     296(2)
_exptl_crystal_description     'block'
_exptl_crystal_colour     'pink'
_exptl_crystal_size_max     0.529
_exptl_crystal_size_mid     0.495
_exptl_crystal_size_min     0.439
_exptl_crystal_density_diffrn     2.273
_exptl_crystal_density_meas     ?
_exptl_crystal_density_method     'not measured'
_exptl_crystal_F_000     661
_exptl_absorpt_coefficient_mu     2.204
_exptl_absorpt_correction_type     multi-scan
_exptl_absorpt_process_details     '(SADABS; Sheldrick, 1996)'
_exptl_absorpt_correction_T_min     0.324
_exptl_absorpt_correction_T_max     0.380
_diffrn_ambient_temperature     296(2)
_diffrn_radiation_type     'MoK\a'
_diffrn_radiation_wavelength     0.71073
_diffrn_radiation_source     'sealed tube'
_diffrn_radiation_monochromator     'graphite'
_diffrn_measurement_device_type     'Bruker APEX CCD'
_diffrn_measurement_method     '\f and \w'
_diffrn_detector_area_resol_mean     ?
_diffrn_reflns_number     5458
_diffrn_reflns_av_R_equivalents     0.0136
_diffrn_reflns_av_sigmaI/netI     0.0237
_diffrn_reflns_theta_min     1.63
_diffrn_reflns_theta_max     26.09
_diffrn_reflns_theta_full     26.09
_diffrn_measured_fraction_theta_max     0.983
_diffrn_measured_fraction_theta_full     0.983
_diffrn_reflns_limit_h_min     -9
_diffrn_reflns_limit_h_max     9
_diffrn_reflns_limit_k_min     -10
_diffrn_reflns_limit_k_max     12
_diffrn_reflns_limit_l_min     -16
_diffrn_reflns_limit_l_max     15
_diffrn_standards_number     ?
_diffrn_standards_interval_count     ?
_diffrn_standards_interval_time     ?
_diffrn_standards_decay_%     ?
_refine_special_details
;
;
_reflns_number_total     3855
_reflns_number_gt     3562
_reflns_threshold_expression     I>2\s(I)
_refine_ls_structure_factor_coef     Fsqd
_refine_ls_matrix_type     full
_refine_ls_R_factor_all     0.0287
_refine_ls_R_factor_gt     0.0263
_refine_ls_wR_factor_gt     0.0802
_refine_ls_wR_factor_ref     0.0819
_refine_ls_goodness_of_fit_ref     1.085
_refine_ls_restrained_S_all     1.083
_refine_ls_number_reflns     3855
_refine_ls_number_parameters     297
_refine_ls_number_restraints     10
_refine_ls_hydrogen_treatment     mixed
_refine_ls_weighting_scheme     calc
_refine_ls_weighting_details
         'calc w=1/[\s^2^(Fo^2^)+(0.0428P)^2^+2.0824P] where P=(Fo^2^+2Fc^2^)/3'
_atom_sites_solution_hydrogens     geom
_atom_sites_solution_primary     direct
_atom_sites_solution_secondary     difmap
_refine_ls_shift/su_max     0.000
_refine_ls_shift/su_mean     0.000
_refine_diff_density_max     1.175
_refine_diff_density_min     -0.545
_refine_ls_extinction_method     'SHELXTL (Sheldrick, 2008)'
_refine_ls_extinction_coef     0.0147(6)
_refine_ls_extinction_expression
                                  'Fc^*^=kFc[1+0.001xFc^2^\l^3^/sin(2\q)]^-1/4^'
loop_
    _atom_type_symbol
    _atom_type_description
    _atom_type_scat_dispersion_real
    _atom_type_scat_dispersion_imag
    _atom_type_scat_source
    'O' 'O' 0.0106 0.0060
                         'International Tables Vol C Tables 4.2.6.8 and 6.1.1.4'
    'Cr' 'Cr' 0.3209 0.6236
                         'International Tables Vol C Tables 4.2.6.8 and 6.1.1.4'
    'Mo' 'Mo' -1.6832 0.6857
                         'International Tables Vol C Tables 4.2.6.8 and 6.1.1.4'
    'N' 'N' 0.0061 0.0033
                         'International Tables Vol C Tables 4.2.6.8 and 6.1.1.4'
    'C' 'C' 0.0033 0.0016
                         'International Tables Vol C Tables 4.2.6.8 and 6.1.1.4'
    'H' 'H' 0.0000 0.0000
                         'International Tables Vol C Tables 4.2.6.8 and 6.1.1.4'
_computing_data_collection     'SMART (Bruker, 2007)'
_computing_cell_refinement     'SAINT (Bruker, 2007)'
_computing_data_reduction     'SAINT (Bruker, 2007)'
_computing_structure_solution     'SHELXTL (Sheldrick, 2008)'
_computing_structure_refinement     'SHELXTL (Sheldrick, 2008)'
_computing_molecular_graphics     'SHELXTL (Sheldrick, 2008)'
_computing_publication_material     'SHELXTL (Sheldrick, 2008)'
loop_
    _atom_site_type_symbol
    _atom_site_label
    _atom_site_fract_x
    _atom_site_fract_y
    _atom_site_fract_z
    _atom_site_U_iso_or_equiv
    _atom_site_adp_type
    _atom_site_calc_flag
    _atom_site_refinement_flags
    _atom_site_occupancy
    _atom_site_symmetry_multiplicity
    _atom_site_disorder_assembly
    _atom_site_disorder_group
    O O1 0.0340(3) 0.2032(3) 0.0153(2) 0.0204(5) Uani d D 1 1 . .
    O O13 0.7910(5) 0.7096(3) 0.3943(3) 0.0447(8) Uani d . 1 1 . .
    O O2 -0.0919(3) -0.0753(3) -0.1564(2) 0.0205(5) Uani d D 1 1 . .
    O O1W 0.8003(5) 0.3343(3) 0.9120(3) 0.0412(7) Uani d D 1 1 . .
    O O3 0.2284(3) -0.0122(3) -0.0349(2) 0.0198(5) Uani d D 1 1 . .
    O O2W 0.6478(4) 0.0583(4) -0.2236(3) 0.0446(8) Uani d D 1 1 . .
    O O4 0.1684(3) 0.1183(3) -0.1629(2) 0.0248(6) Uani d . 1 1 . .
    O O5 0.3302(3) 0.2637(3) 0.1333(2) 0.0243(5) Uani d . 1 1 . .
    O O6 -0.0971(3) 0.2717(3) 0.2074(2) 0.0252(6) Uani d . 1 1 . .
    O O7 0.3543(4) -0.1184(3) -0.2346(3) 0.0344(7) Uani d . 1 1 . .
    O O8 0.2897(4) 0.3888(3) -0.0229(2) 0.0336(7) Uani d . 1 1 . .
    O O9 0.5077(4) 0.1801(3) -0.0249(2) 0.0328(6) Uani d . 1 1 . .
    O O10 0.1025(4) 0.4800(3) 0.1838(3) 0.0393(7) Uani d . 1 1 . .
    O O11 0.0268(4) -0.1150(3) -0.3466(2) 0.0366(7) Uani d . 1 1 . .
    O O12 0.2504(4) 0.3553(4) 0.3249(2) 0.0416(8) Uani d . 1 1 . .
    N N1 0.6350(4) 0.4279(3) 0.2668(3) 0.0283(7) Uani d . 1 1 . .
    H H1A 0.7251 0.3830 0.2453 0.034 Uiso calc R 1 1 . .
    H H1B 0.5404 0.3637 0.2389 0.034 Uiso calc R 1 1 . .
    C C1 0.6718(7) 0.4811(5) 0.3856(4) 0.0393(10) Uani d . 1 1 . .
    H H1C 0.6971 0.4019 0.4105 0.047 Uiso calc R 1 1 . .
    H H1D 0.5712 0.5222 0.4090 0.047 Uiso calc R 1 1 . .
    C C2 0.8249(7) 0.5935(5) 0.4315(4) 0.0448(11) Uani d . 1 1 . .
    H H2A 0.8490 0.6295 0.5090 0.054 Uiso calc R 1 1 . .
    H H2B 0.9264 0.5506 0.4106 0.054 Uiso calc R 1 1 . .
    C C3 0.7596(7) 0.6595(5) 0.2798(4) 0.0411(11) Uani d . 1 1 . .
    H H3A 0.8614 0.6180 0.2583 0.049 Uiso calc R 1 1 . .
    H H3B 0.7394 0.7402 0.2561 0.049 Uiso calc R 1 1 . .
    C C4 0.6052(6) 0.5484(5) 0.2269(4) 0.0389(10) Uani d . 1 1 . .
    H H4A 0.5012 0.5912 0.2435 0.047 Uiso calc R 1 1 . .
    H H4B 0.5895 0.5130 0.1499 0.047 Uiso calc R 1 1 . .
    C C5 -0.2731(15) 0.2565(11) -0.3890(8) 0.054(3) Uani d P 0.50 1 . .
    H H5A -0.3428 0.2530 -0.3402 0.064 Uiso calc PR 0.50 1 . .
    H H5B -0.1983 0.3460 -0.3567 0.064 Uiso calc PR 0.50 1 . .
    C C6 -0.1584(11) 0.1245(9) -0.4092(8) 0.040(2) Uani d P 0.50 1 . .
    H H6A -0.0830 0.1297 -0.4547 0.048 Uiso calc PR 0.50 1 . .
    H H6B -0.0875 0.1239 -0.3421 0.048 Uiso calc PR 0.50 1 . .
    C C7 -0.468(2) 0.1422(11) -0.5420(8) 0.080(5) Uani d P 0.50 1 . .
    H H7A -0.5141 0.1491 -0.6114 0.095 Uiso calc PR 0.50 1 . .
    H H7B -0.5667 0.1395 -0.5115 0.095 Uiso calc PR 0.50 1 . .
    C C8 -0.4008(15) -0.0005(11) -0.5624(8) 0.048(2) Uani d P 0.50 1 . .
    H H8A -0.3368 -0.0183 -0.6174 0.057 Uiso calc PR 0.50 1 . .
    H H8B -0.4971 -0.0746 -0.5883 0.057 Uiso calc PR 0.50 1 . .
    N N2 -0.2850(10) -0.0078(8) -0.4633(6) 0.0391(17) Uani d P 0.50 1 . .
    H H2C -0.2270 -0.0865 -0.4799 0.047 Uiso calc PR 0.50 1 . .
    H H2D -0.3490 -0.0146 -0.4185 0.047 Uiso calc PR 0.50 1 . .
    O O14 -0.3839(10) 0.2508(8) -0.4885(6) 0.0518(19) Uani d P 0.50 1 . .
    H H5 0.671(5) 0.141(2) -0.174(3) 0.059(18) Uiso d D 1 1 . .
    H H4 0.563(5) 0.015(5) -0.215(4) 0.07(2) Uiso d D 1 1 . .
    H H8 0.853(7) 0.376(5) 0.881(4) 0.054(17) Uiso d D 1 1 . .
    H H7 0.759(8) 0.397(4) 0.957(4) 0.08(2) Uiso d D 1 1 . .
    H H1 -0.035(5) 0.242(5) -0.021(4) 0.045(15) Uiso d D 1 1 . .
    H H2 -0.173(4) -0.035(4) -0.183(3) 0.031(12) Uiso d D 1 1 . .
    H H3 0.308(5) -0.055(5) -0.010(4) 0.039(14) Uiso d D 1 1 . .
    Cr Cr1 0.0000 0.0000 0.0000 0.01611(17) Uani d S 1 2 . .
    Mo Mo1 0.30066(4) 0.22031(3) -0.01793(2) 0.02057(11) Uani d . 1 1 . .
    Mo Mo2 0.14776(4) -0.08727(3) -0.22125(2) 0.02130(11) Uani d . 1 1 . .
    Mo Mo3 0.13429(4) 0.31724(3) 0.19717(3) 0.02276(11) Uani d . 1 1 . .
loop_
    _atom_site_aniso_label
    _atom_site_aniso_U_11
    _atom_site_aniso_U_22
    _atom_site_aniso_U_33
    _atom_site_aniso_U_12
    _atom_site_aniso_U_13
    _atom_site_aniso_U_23
    O1 0.0201(12) 0.0182(12) 0.0251(13) 0.0049(10) 0.0060(10) 0.0102(11)
    O13 0.065(2) 0.0260(15) 0.0362(17) -0.0043(15) 0.0085(16) 0.0054(13)
    O2 0.0194(12) 0.0202(12) 0.0214(13) 0.0032(10) 0.0029(10) 0.0079(10)
    O1W 0.051(2) 0.0317(16) 0.049(2) 0.0146(15) 0.0166(16) 0.0209(16)
    O3 0.0171(12) 0.0195(12) 0.0259(13) 0.0052(10) 0.0059(10) 0.0114(10)
    O2W 0.0327(17) 0.043(2) 0.061(2) 0.0049(15) 0.0136(16) 0.0219(19)
    O4 0.0311(14) 0.0210(13) 0.0245(13) 0.0018(11) 0.0070(11) 0.0107(11)
    O5 0.0199(12) 0.0282(14) 0.0225(13) -0.0010(10) 0.0049(10) 0.0065(11)
    O6 0.0253(13) 0.0177(12) 0.0335(14) 0.0020(10) 0.0123(11) 0.0071(11)
    O7 0.0316(15) 0.0301(15) 0.0453(17) 0.0041(12) 0.0194(13) 0.0121(13)
    O8 0.0441(17) 0.0230(14) 0.0371(16) 0.0033(12) 0.0132(14) 0.0127(12)
    O9 0.0245(14) 0.0360(16) 0.0393(16) 0.0023(12) 0.0114(12) 0.0129(13)
    O10 0.0471(19) 0.0217(14) 0.054(2) 0.0064(13) 0.0241(16) 0.0113(14)
    O11 0.0443(18) 0.0374(17) 0.0263(15) 0.0009(14) 0.0069(13) 0.0104(13)
    O12 0.0386(17) 0.052(2) 0.0251(15) -0.0105(15) 0.0043(13) 0.0051(14)
    N1 0.0234(16) 0.0205(16) 0.0365(18) 0.0029(12) 0.0053(14) 0.0060(14)
    C1 0.052(3) 0.034(2) 0.038(2) 0.003(2) 0.015(2) 0.017(2)
    C2 0.059(3) 0.039(3) 0.029(2) -0.003(2) 0.001(2) 0.010(2)
    C3 0.057(3) 0.030(2) 0.038(2) 0.000(2) 0.011(2) 0.0153(19)
    C4 0.040(2) 0.035(2) 0.038(2) 0.0034(19) 0.0001(19) 0.014(2)
    C5 0.058(7) 0.037(5) 0.040(5) -0.007(5) -0.005(5) -0.008(4)
    C6 0.029(4) 0.025(4) 0.060(6) -0.010(3) -0.023(4) 0.029(4)
    C7 0.123(11) 0.030(5) 0.030(5) 0.040(6) -0.042(6) -0.020(4)
    C8 0.062(7) 0.040(5) 0.031(5) 0.007(5) 0.003(4) 0.005(4)
    N2 0.045(4) 0.030(4) 0.042(4) 0.009(3) 0.011(3) 0.011(3)
    O14 0.060(4) 0.048(4) 0.072(5) 0.026(4) 0.021(4) 0.048(4)
    Cr1 0.0156(4) 0.0152(4) 0.0185(4) 0.0027(3) 0.0045(3) 0.0070(3)
    Mo1 0.02050(17) 0.01772(17) 0.02474(18) 0.00128(12) 0.00787(12) 0.00772(13)
    Mo2 0.02274(18) 0.02019(18) 0.02183(18) 0.00160(12) 0.00814(12) 0.00695(13)
    Mo3 0.02303(18) 0.01904(18) 0.02415(18) -0.00106(12) 0.00799(13) 0.00396(13)
_geom_special_details
;
;
loop_
    _geom_bond_atom_site_label_1
    _geom_bond_atom_site_label_2
    _geom_bond_site_symmetry_2
    _geom_bond_distance
    _geom_bond_publ_flag
    O1 Cr1 . 1.971(2) ?
    O1 Mo1 . 2.282(2) ?
    O1 Mo3 . 2.298(3) ?
    O1 H1 . 0.840(10)
                    ?
    O13 C2 . 1.425(6) ?
    O13 C3 . 1.435(5) ?
    O2 Cr1 . 1.969(2) ?
    O2 Mo2 . 2.264(3) ?
    O2 Mo3 2 2.280(3) ?
    O2 H2 . 0.850(10)
                    ?
    O1W H8 . 0.850(10)
                     ?
    O1W H7 . 0.840(10)
                     ?
    O3 Cr1 . 1.973(2) ?
    O3 Mo1 . 2.300(2) ?
    O3 Mo2 . 2.334(3) ?
    O3 H3 . 0.840(10)
                    ?
    O2W H5 . 0.850(10)
                     ?
    O2W H4 . 0.850(10)
                     ?
    O4 Mo2 . 1.912(3) ?
    O4 Mo1 . 1.932(3) ?
    O5 Mo1 . 1.927(3) ?
    O5 Mo3 . 1.944(3) ?
    O6 Mo3 . 1.936(3) ?
    O6 Mo2 2 1.959(3) ?
    O7 Mo2 . 1.712(3) ?
    O8 Mo1 . 1.707(3) ?
    O9 Mo1 . 1.713(3) ?
    O10 Mo3 . 1.710(3) ?
    O11 Mo2 . 1.700(3) ?
    O12 Mo3 . 1.697(3) ?
    N1 C4 . 1.486(5) ?
    N1 C1 . 1.486(5) ?
    N1 H1A . 0.9000 ?
    N1 H1B . 0.9000 ?
    C1 C2 . 1.506(7) ?
    C1 H1C . 0.9700 ?
    C1 H1D . 0.9700 ?
    C2 H2A . 0.9700 ?
    C2 H2B . 0.9700 ?
    C3 C4 . 1.506(6) ?
    C3 H3A . 0.9700 ?
    C3 H3B . 0.9700 ?
    C4 H4A . 0.9700 ?
    C4 H4B . 0.9700 ?
    C5 O14 . 1.432(12) ?
    C5 C6 . 1.589(14) ?
    C5 H5A . 0.9700 ?
    C5 H5B . 0.9700 ?
    C6 N2 . 1.502(10) ?
    C6 H6A . 0.9700 ?
    C6 H6B . 0.9700 ?
    C7 O14 . 1.171(13) ?
    C7 C8 . 1.481(13) ?
    C7 H7A . 0.9700 ?
    C7 H7B . 0.9700 ?
    C8 N2 . 1.489(12) ?
    C8 H8A . 0.9700 ?
    C8 H8B . 0.9700 ?
    N2 H2C . 0.9000 ?
    N2 H2D . 0.9000 ?
    Cr1 O2 2 1.969(2) ?
    Cr1 O1 2 1.971(2) ?
    Cr1 O3 2 1.973(2) ?
    Mo2 O6 2 1.959(3) ?
    Mo3 O2 2 2.280(3) ?
loop_
    _geom_angle_atom_site_label_1
    _geom_angle_atom_site_label_2
    _geom_angle_atom_site_label_3
    _geom_angle_site_symmetry_1
    _geom_angle_site_symmetry_3
    _geom_angle
    _geom_angle_publ_flag
    Cr1 O1 Mo1 . . 102.97(10) ?
    Cr1 O1 Mo3 . . 102.58(11) ?
    Mo1 O1 Mo3 . . 93.90(9) ?
    Cr1 O1 H1 . . 123(4) ?
    Mo1 O1 H1 . . 108(4) ?
    Mo3 O1 H1 . . 121(4) ?
    C2 O13 C3 . . 110.5(3) ?
    Cr1 O2 Mo2 . . 103.98(11) ?
    Cr1 O2 Mo3 . 2 103.28(11) ?
    Mo2 O2 Mo3 . 2 94.50(9) ?
    Cr1 O2 H2 . . 118(3) ?
    Mo2 O2 H2 . . 115(3) ?
    Mo3 O2 H2 2 . 118(3) ?
    H8 O1W H7 . . 109(3) ?
    Cr1 O3 Mo1 . . 102.31(10) ?
    Cr1 O3 Mo2 . . 101.36(10) ?
    Mo1 O3 Mo2 . . 91.99(9) ?
    Cr1 O3 H3 . . 123(3) ?
    Mo1 O3 H3 . . 117(3) ?
    Mo2 O3 H3 . . 115(3) ?
    H5 O2W H4 . . 108(2) ?
    Mo2 O4 Mo1 . . 120.21(13) ?
    Mo1 O5 Mo3 . . 119.65(13) ?
    Mo3 O6 Mo2 . 2 117.85(13) ?
    C4 N1 C1 . . 110.9(3) ?
    C4 N1 H1A . . 109.4 ?
    C1 N1 H1A . . 109.4 ?
    C4 N1 H1B . . 109.4 ?
    C1 N1 H1B . . 109.4 ?
    H1A N1 H1B . . 108.0 ?
    N1 C1 C2 . . 109.0(4) ?
    N1 C1 H1C . . 109.9 ?
    C2 C1 H1C . . 109.9 ?
    N1 C1 H1D . . 109.9 ?
    C2 C1 H1D . . 109.9 ?
    H1C C1 H1D . . 108.3 ?
    O13 C2 C1 . . 110.6(4) ?
    O13 C2 H2A . . 109.5 ?
    C1 C2 H2A . . 109.5 ?
    O13 C2 H2B . . 109.5 ?
    C1 C2 H2B . . 109.5 ?
    H2A C2 H2B . . 108.1 ?
    O13 C3 C4 . . 111.3(4) ?
    O13 C3 H3A . . 109.4 ?
    C4 C3 H3A . . 109.4 ?
    O13 C3 H3B . . 109.4 ?
    C4 C3 H3B . . 109.4 ?
    H3A C3 H3B . . 108.0 ?
    N1 C4 C3 . . 108.9(4) ?
    N1 C4 H4A . . 109.9 ?
    C3 C4 H4A . . 109.9 ?
    N1 C4 H4B . . 109.9 ?
    C3 C4 H4B . . 109.9 ?
    H4A C4 H4B . . 108.3 ?
    O14 C5 C6 . . 109.7(8) ?
    O14 C5 H5A . . 109.7 ?
    C6 C5 H5A . . 109.7 ?
    O14 C5 H5B . . 109.7 ?
    C6 C5 H5B . . 109.7 ?
    H5A C5 H5B . . 108.2 ?
    N2 C6 C5 . . 105.6(7) ?
    N2 C6 H6A . . 110.6 ?
    C5 C6 H6A . . 110.6 ?
    N2 C6 H6B . . 110.6 ?
    C5 C6 H6B . . 110.6 ?
    H6A C6 H6B . . 108.7 ?
    O14 C7 C8 . . 123.5(11) ?
    O14 C7 H7A . . 106.5 ?
    C8 C7 H7A . . 106.5 ?
    O14 C7 H7B . . 106.5 ?
    C8 C7 H7B . . 106.5 ?
    H7A C7 H7B . . 106.5 ?
    C7 C8 N2 . . 111.0(7) ?
    C7 C8 H8A . . 109.4 ?
    N2 C8 H8A . . 109.4 ?
    C7 C8 H8B . . 109.4 ?
    N2 C8 H8B . . 109.4 ?
    H8A C8 H8B . . 108.0 ?
    C8 N2 C6 . . 109.9(7) ?
    C8 N2 H2C . . 109.7 ?
    C6 N2 H2C . . 109.7 ?
    C8 N2 H2D . . 109.7 ?
    C6 N2 H2D . . 109.7 ?
    H2C N2 H2D . . 108.2 ?
    C7 O14 C5 . . 117.2(8) ?
    O2 Cr1 O2 . 2 180.00(8) ?
    O2 Cr1 O1 . . 96.14(11) ?
    O2 Cr1 O1 2 . 83.86(11) ?
    O2 Cr1 O1 . 2 83.86(11) ?
    O2 Cr1 O1 2 2 96.14(11) ?
    O1 Cr1 O1 . 2 180.0(2) ?
    O2 Cr1 O3 . 2 95.74(11) ?
    O2 Cr1 O3 2 2 84.26(11) ?
    O1 Cr1 O3 . 2 95.80(10) ?
    O1 Cr1 O3 2 2 84.20(10) ?
    O2 Cr1 O3 . . 84.26(11) ?
    O2 Cr1 O3 2 . 95.74(11) ?
    O1 Cr1 O3 . . 84.20(10) ?
    O1 Cr1 O3 2 . 95.80(10) ?
    O3 Cr1 O3 2 . 180.00(14) ?
    O8 Mo1 O9 . . 105.30(14) ?
    O8 Mo1 O5 . . 100.53(13) ?
    O9 Mo1 O5 . . 97.80(13) ?
    O8 Mo1 O4 . . 96.53(13) ?
    O9 Mo1 O4 . . 102.55(13) ?
    O5 Mo1 O4 . . 148.89(11) ?
    O8 Mo1 O1 . . 95.70(12) ?
    O9 Mo1 O1 . . 157.96(12) ?
    O5 Mo1 O1 . . 71.37(10) ?
    O4 Mo1 O1 . . 81.24(10) ?
    O8 Mo1 O3 . . 162.78(12) ?
    O9 Mo1 O3 . . 89.88(12) ?
    O5 Mo1 O3 . . 85.08(10) ?
    O4 Mo1 O3 . . 71.79(10) ?
    O1 Mo1 O3 . . 70.48(9) ?
    O11 Mo2 O7 . . 105.69(15) ?
    O11 Mo2 O4 . . 99.59(13) ?
    O7 Mo2 O4 . . 100.91(13) ?
    O11 Mo2 O6 . 2 101.27(13) ?
    O7 Mo2 O6 . 2 94.73(12) ?
    O4 Mo2 O6 . 2 149.40(11) ?
    O11 Mo2 O2 . . 91.86(13) ?
    O7 Mo2 O2 . . 159.77(12) ?
    O4 Mo2 O2 . . 85.64(10) ?
    O6 Mo2 O2 2 . 71.57(10) ?
    O11 Mo2 O3 . . 160.09(12) ?
    O7 Mo2 O3 . . 93.59(12) ?
    O4 Mo2 O3 . . 71.32(10) ?
    O6 Mo2 O3 2 . 81.66(10) ?
    O2 Mo2 O3 . . 70.19(9) ?
    O12 Mo3 O10 . . 105.71(17) ?
    O12 Mo3 O6 . . 101.54(14) ?
    O10 Mo3 O6 . . 97.65(13) ?
    O12 Mo3 O5 . . 95.12(13) ?
    O10 Mo3 O5 . . 101.30(13) ?
    O6 Mo3 O5 . . 150.28(11) ?
    O12 Mo3 O2 . 2 95.74(14) ?
    O10 Mo3 O2 . 2 157.68(13) ?
    O6 Mo3 O2 . 2 71.59(10) ?
    O5 Mo3 O2 . 2 82.47(10) ?
    O12 Mo3 O1 . . 160.85(13) ?
    O10 Mo3 O1 . . 90.09(13) ?
    O6 Mo3 O1 . . 86.65(10) ?
    O5 Mo3 O1 . . 70.75(10) ?
    O2 Mo3 O1 2 . 70.22(9) ?
loop_
    _geom_hbond_atom_site_label_D
    _geom_hbond_atom_site_label_H
    _geom_hbond_atom_site_label_A
    _geom_hbond_site_symmetry_A
    _geom_hbond_distance_DH
    _geom_hbond_distance_HA
    _geom_hbond_distance_DA
    _geom_hbond_angle_DHA
    N1 H1A O6 1_655 0.90 1.86 2.755(4) 172
    N1 H1B O5 . 0.90 1.94 2.783(4) 155
    N2 H2C O13 1_444 0.90 2.19 2.976(8) 145
    N2 H2D O2W 1_455 0.90 2.53 3.294(9) 144
    O1 H1 O1W 1_454 0.840(10)
                            1.870(10)
                                    2.709(4) 173(5)
    O2 H2 O2W 1_455 0.850(10)
                            1.800(10)
                                    2.640(4) 172(4)
    O3 H3 O9 2_655 0.840(10)
                           2.020(10)
                                   2.853(4) 171(5)
    O1W H7 O8 2_666 0.840(10)
                            2.08(3) 2.837(4) 148(5)
    O1W H8 O10 2_666 0.850(10)
                             2.01(2) 2.807(5) 157(5)
    O2W H4 O7 . 0.850(10)
                        2.03(2) 2.851(4) 165(5)
    O2W H5 O1W 1_554 0.850(10)
                             2.00(2) 2.801(5) 157(4)
