# Supplementary material for: Tris(morpholinium) hexa-μ3-hydroxido-hexa-μ2-oxido-dodeca­oxidohexa­molybdenum(VI)chromate(III) tetra­hydrate
Source: Acta Crystallogr Sect E Struct Rep Online. 2011 May 20;67(Pt 6):m776. doi: 10.1107/S1600536811018149 (PMC3120305; doi:10.1107/S1600536811018149)
Supplement: Supplementary file 2 [file e-67-0m776-Isup2.hkl]

#
# h,k,l, Fc-squared, Fo-squared, sigma(Fo-squared) and status flag
#
data_I
_shelx_title ' D1 in P-1'
_shelx_refln_list_code          4
_shelx_F_calc_maximum      250.08
_exptl_crystal_F_000       611.00
_reflns_d_resolution_high  0.8081
 
loop_
 _symmetry_equiv_pos_as_xyz
 'x, y, z'
 '-x, -y, -z'
 
_cell_length_a     7.9474
_cell_length_b     9.9654
_cell_length_c    13.7404
_cell_angle_alpha 110.392
_cell_angle_beta  102.921
_cell_angle_gamma  90.635
 
_shelx_F_squared_multiplier     1.000
 
loop_
 _refln_index_h
 _refln_index_k
 _refln_index_l
 _refln_F_squared_calc
 _refln_F_squared_meas
 _refln_F_squared_sigma
 _refln_observed_status
   1   0   0     9960.09    11347.16    213.90 o
   2   0   0    13092.02    13123.63    238.16 o
   3   0   0      484.47      662.40     17.68 o
   4   0   0     4506.80     4553.98     88.72 o
   5   0   0     3134.06     3231.04     67.93 o
   6   0   0     4652.52     4836.69     98.79 o
   7   0   0     5102.02     5113.54     75.85 o
   8   0   0      553.99      561.28     17.92 o
   9   0   0        3.77        7.78      7.78 o
  -9   1   0      288.42      256.87     18.85 o
  -8   1   0      498.39      500.27     24.60 o
  -7   1   0      971.30     1005.33     22.49 o
  -6   1   0      218.75      241.29      9.84 o
  -5   1   0      108.36      124.21      6.76 o
  -4   1   0     3566.48     3486.42     48.96 o
  -3   1   0     1622.50     2058.14     29.66 o
  -2   1   0     1036.12     1056.89     18.68 o
  -1   1   0    24081.32    24653.74    438.37 o
   0   1   0     5629.26     7227.86    134.09 o
   1   1   0     4540.42     3601.25     67.01 o
   3   1   0     1968.94     1784.36     39.15 o
   4   1   0     2013.69     2119.83     47.31 o
   5   1   0      322.36      275.95     13.94 o
   6   1   0     8026.71     8298.78    161.48 o
   7   1   0      131.25      118.75     11.88 o
   8   1   0      189.68      174.88     15.15 o
   9   1   0       71.82       66.73     12.28 o
  -9   2   0     1349.37     1359.83     45.23 o
  -8   2   0        4.47        4.50      6.14 o
  -7   2   0       70.89       75.33     10.64 o
  -6   2   0      860.38      790.07     31.65 o
  -5   2   0    15370.05    16377.41    208.01 o
  -4   2   0     1083.45     1004.16     17.55 o
  -3   2   0     2339.52     2642.90    167.47 o
  -2   2   0      858.60      969.29     15.09 o
  -1   2   0     7583.48     7519.24     95.36 o
   0   2   0     2319.84     2850.30     37.60 o
   1   2   0    13352.50    15291.32    195.42 o
   2   2   0    18700.54    19116.93    356.49 o
   3   2   0      690.58      663.03     19.75 o
   4   2   0     2216.89     2331.93     52.72 o
   5   2   0       39.54       19.65      6.55 o
   6   2   0     1180.45     1181.09     35.80 o
   7   2   0      788.68      764.54     28.74 o
   8   2   0     1632.20     1653.17     49.41 o
   9   2   0     2023.08     1945.01     58.10 o
  -9   3   0       20.63       19.24      9.41 o
  -8   3   0        6.80       13.92      7.78 o
  -7   3   0      256.71      238.04     15.98 o
  -6   3   0     1417.82     1431.80     39.55 o
  -5   3   0     7196.78     7796.19    147.54 o
  -4   3   0     1324.34     1280.93     20.61 o
  -3   3   0     2213.86     2143.74     29.99 o
  -2   3   0     1042.90     1380.83     19.75 o
  -1   3   0     1932.63     1774.51     21.09 o
   0   3   0     2898.65     2406.82     27.65 o
   1   3   0    31696.43    30260.22    576.78 o
   2   3   0      865.73     1086.88     19.10 o
   3   3   0     3196.22     2795.23     59.85 o
   4   3   0        4.42        9.82      4.91 o
   5   3   0     1333.44     1345.77     37.91 o
   6   3   0     1786.08     1717.79     47.03 o
   7   3   0     2081.04     1992.73     54.88 o
   8   3   0     4294.10     4181.65     98.49 o
  -9   4   0      891.61     1012.32     39.00 o
  -8   4   0     1323.53     1413.96     44.42 o
  -7   4   0      754.12      731.15     28.33 o
  -6   4   0       48.31       67.13      9.42 o
  -5   4   0      432.61      461.05     19.28 o
  -4   4   0      277.15      289.42     13.94 o
  -3   4   0    12431.79    12560.72    225.85 o
  -2   4   0      701.60      655.92     10.08 o
  -1   4   0     3415.26     3460.22     52.98 o
   0   4   0      157.48      123.94      4.25 o
   1   4   0       52.37       51.95      3.38 o
   2   4   0      893.89      869.05     17.62 o
   3   4   0     3707.87     3819.43     79.55 o
   4   4   0     3237.81     3205.11     71.21 o
   5   4   0      287.50      252.86     15.98 o
   6   4   0       76.89       68.37     10.24 o
   7   4   0      791.04      811.17     32.43 o
   8   4   0       11.29       10.23      7.78 o
  -9   5   0      827.34      843.37     35.70 o
  -8   5   0     1124.25     1177.30     40.27 o
  -7   5   0       21.92       29.47      8.60 o
  -6   5   0       99.18       87.21     10.65 o
  -5   5   0      802.01      756.79     25.88 o
  -4   5   0    20044.42    20691.64    368.37 o
  -3   5   0     8682.88     8763.50    118.18 o
  -2   5   0     2337.84     2207.70     36.07 o
  -1   5   0     7541.12     7514.44     81.43 o
   0   5   0     2347.90     2523.44     30.97 o
   1   5   0     3488.55     3486.91     41.65 o
   2   5   0     2468.78     2523.61     39.80 o
   3   5   0    15899.31    15668.37    289.33 o
   4   5   0     4351.63     4262.47     91.95 o
   5   5   0      579.10      596.60     25.03 o
   6   5   0      306.13      275.37     18.44 o
   7   5   0     1041.75      946.14     36.56 o
   8   5   0      510.80      526.00     28.70 o
  -8   6   0     1069.05     1141.19     40.26 o
  -7   6   0      191.72      158.91     15.15 o
  -6   6   0      646.50      638.10     25.85 o
  -5   6   0     1321.21     1321.43     27.61 o
  -4   6   0     6938.60     6958.63     98.43 o
  -3   6   0     1420.59     1434.23     27.25 o
  -2   6   0      141.94      164.26      8.38 o
  -1   6   0     1631.51     1667.92     22.95 o
   0   6   0      310.94      347.96      8.54 o
   1   6   0      158.87      157.96      6.54 o
   2   6   0     4657.45     4891.76     72.33 o
   3   6   0      238.72      238.69     10.43 o
   4   6   0      484.80      509.01     22.56 o
   5   6   0        0.43       15.96      6.96 o
   6   6   0        0.54        5.32      7.37 o
   7   6   0      509.11      462.89     26.24 o
  -8   7   0     1444.60     1411.44     49.76 o
  -7   7   0     1623.60     1582.97     42.61 o
  -6   7   0     1094.79     1045.28     25.82 o
  -5   7   0       41.33       40.73      6.37 o
  -4   7   0       63.36       93.50     27.02 o
  -3   7   0     2214.25     2250.31     38.88 o
  -2   7   0    11213.39    11061.71    148.68 o
  -1   7   0     1007.13     1027.77     28.59 o
   0   7   0     1695.68     1783.14     25.47 o
   1   7   0      872.57      881.90     20.03 o
   2   7   0      692.45      703.02     18.44 o
   3   7   0     2115.40     2042.10     37.82 o
   4   7   0      739.06      736.88     28.74 o
   5   7   0     5179.14     5247.93    116.02 o
   6   7   0      195.70      153.58     15.56 o
   7   7   0       63.68       64.27     13.10 o
  -7   8   0       67.07       59.77     11.87 o
  -6   8   0       75.81       76.48     11.26 o
  -5   8   0      104.83       87.98      8.38 o
  -4   8   0        5.50        7.92      4.42 o
  -3   8   0     3394.89     3402.50     54.87 o
  -2   8   0     1172.31     1208.40     43.61 o
  -1   8   0      978.56      978.05     21.94 o
   0   8   0      280.85      303.65     16.80 o
   1   8   0        1.93       14.21      4.48 o
   2   8   0      931.60      950.53     22.93 o
   3   8   0      950.15     1006.36     24.83 o
   4   8   0     6318.52     6405.73    136.19 o
   5   8   0     1290.10     1332.99     45.23 o
   6   8   0      286.96      268.33     21.71 o
  -6   9   0      457.15      478.37     25.82 o
  -5   9   0      352.56      336.21     14.20 o
  -4   9   0      138.48      135.95     12.08 o
  -3   9   0       77.64       86.82     14.94 o
  -2   9   0      433.00      412.87     14.50 o
  -1   9   0      254.92      222.87     15.16 o
   0   9   0     4128.65     4163.22     91.96 o
   1   9   0      283.67      273.70     17.62 o
   2   9   0      343.39      344.74     14.03 o
   3   9   0      166.75      157.97     11.06 o
   4   9   0       56.62       67.54     11.87 o
   5   9   0        5.85        4.91      8.59 o
  -5  10   0     1139.72     1087.96     40.26 o
  -4  10   0        4.75        4.59     10.23 o
  -3  10   0       77.84       69.82      8.11 o
  -2  10   0      392.99      423.39     21.72 o
  -1  10   0     5673.24     5657.32    119.93 o
   0  10   0     2330.75     2396.81     62.75 o
   1  10   0      267.47      306.43     19.66 o
   2  10   0      775.69      761.71     32.42 o
   3  10   0      258.92      292.07     20.07 o
  -3  11   0      153.21      178.94     15.97 o
  -2  11   0      469.39      459.94     23.78 o
  -1  11   0      866.23      795.54     32.02 o
   0  11   0       89.25       77.38     12.69 o
   1  11   0       73.40      110.94     14.74 o
   2  11   0      253.22      281.00     20.89 o
  -2 -11   1      159.98      149.46     16.79 o
  -1 -11   1     1145.58     1067.10     39.04 o
   0 -11   1      288.57      307.67     20.48 o
   1 -11   1     2488.33     2502.68     66.47 o
   2 -11   1     4484.28     4385.50     99.34 o
   3 -11   1      167.74      166.67     16.38 o
   4 -11   1       13.59       18.83      8.60 o
  -4 -10   1       35.39       41.34     10.64 o
  -3 -10   1      433.69      454.05     17.38 o
  -2 -10   1       33.26       31.52      9.01 o
  -1 -10   1     1001.60      988.40     36.15 o
   0 -10   1      397.42      365.62     20.90 o
   1 -10   1     1825.39     1869.76     51.93 o
   2 -10   1       87.05       75.74     11.87 o
   3 -10   1       27.85       13.51      5.21 o
   4 -10   1      264.53      259.74     13.18 o
   5 -10   1      281.10      283.82     14.19 o
  -5  -9   1        2.78       13.10      8.19 o
  -4  -9   1     2331.99     2328.18     63.56 o
  -3  -9   1     4043.98     4102.94     66.98 o
  -2  -9   1      106.43      127.62      9.26 o
  -1  -9   1      549.11      515.20     24.20 o
   0  -9   1        1.35        3.27      5.32 o
   1  -9   1      479.66      445.77     21.32 o
   2  -9   1     1413.54     1499.72     30.84 o
   3  -9   1     3143.38     3098.41     52.29 o
   4  -9   1     2369.82     2227.71     41.61 o
   5  -9   1       45.41       45.96     12.08 o
   6  -9   1       75.81       78.24      8.96 o
  -6  -8   1      256.48      276.50     20.48 o
  -5  -8   1      882.39      888.53     34.90 o
  -4  -8   1     4682.96     4940.09    109.18 o
  -3  -8   1      459.67      460.81     15.78 o
  -2  -8   1     1330.35     1371.84     28.35 o
  -1  -8   1      141.34      129.00      8.67 o
   0  -8   1     1819.36     1785.02     47.05 o
   1  -8   1     1717.76     1661.16     31.20 o
   2  -8   1     1478.34     1459.56     28.99 o
   3  -8   1     6823.40     6808.98     97.83 o
   4  -8   1      228.04      224.82     11.15 o
   5  -8   1        9.44       10.62      4.89 o
   6  -8   1       76.08       64.68      8.25 o
   7  -8   1     1187.51     1166.65     39.04 o
  -7  -7   1      187.41      190.84     18.02 o
  -6  -7   1      747.08      686.98     30.78 o
  -5  -7   1       68.99       74.51     11.46 o
  -4  -7   1      102.65      126.93     12.69 o
  -3  -7   1     2722.36     2779.26     57.59 o
  -2  -7   1      884.17      878.60     21.99 o
  -1  -7   1     2850.65     3007.75     47.25 o
   0  -7   1     1680.61     1697.43     24.03 o
   1  -7   1       13.47       20.30      4.23 o
   2  -7   1     1211.28     1130.15     23.29 o
   3  -7   1       49.67       51.50      7.98 o
   4  -7   1       16.20        7.44      4.60 o
   5  -7   1     1110.09     1107.73     25.72 o
   6  -7   1      170.23      150.30     14.33 o
   7  -7   1      367.36      369.65     22.54 o
   8  -7   1      138.11      156.82     18.02 o
  -7  -6   1     1043.09     1043.82     39.44 o
  -6  -6   1      703.54      696.01     29.55 o
  -5  -6   1      209.25      239.63     16.79 o
  -4  -6   1      555.53      591.28     24.21 o
  -3  -6   1     1564.93     1592.78     30.18 o
  -2  -6   1    18518.53    18809.48    342.89 o
  -1  -6   1     2108.41     2148.05     28.29 o
   0  -6   1     1896.16     1876.17     24.74 o
   1  -6   1      921.19      950.08     14.69 o
   2  -6   1     6275.56     6198.92    102.60 o
   3  -6   1     5832.68     5875.34     83.49 o
   4  -6   1    11630.16    11808.62    219.12 o
   5  -6   1    12667.82    12932.84    240.63 o
   6  -6   1       83.12       81.06     11.46 o
   7  -6   1        1.84        9.82      7.78 o
   8  -6   1       21.40       18.01      9.82 o
  -8  -5   1      133.53      106.46     14.74 o
  -7  -5   1       88.67       51.99     10.64 o
  -6  -5   1     1295.20     1349.12     42.38 o
  -5  -5   1      411.23      390.76     20.09 o
  -4  -5   1       71.54       78.20      9.83 o
  -3  -5   1     3757.73     3656.41     55.13 o
  -2  -5   1      825.84      798.76     23.25 o
  -1  -5   1      442.44      390.37     12.50 o
   0  -5   1     3255.59     3474.82     40.27 o
   1  -5   1      758.63      823.59     17.13 o
   2  -5   1     2788.31     2646.92     57.12 o
   3  -5   1     1726.00     1669.09     40.53 o
   4  -5   1    11011.96    11175.00    206.13 o
   5  -5   1        0.81        5.32      5.73 o
   6  -5   1       11.60       13.10      6.55 o
   7  -5   1        2.53        0.41      6.14 o
   8  -5   1      803.06      904.63     35.30 o
  -8  -4   1     1357.95     1398.66     46.47 o
  -7  -4   1     8285.57     8207.56    168.52 o
  -6  -4   1      631.85      669.76     26.68 o
  -5  -4   1     3337.87     3432.77     77.37 o
  -4  -4   1      220.67      246.69     14.34 o
  -3  -4   1     2220.60     2378.56     53.56 o
  -2  -4   1      457.18      492.29     11.90 o
  -1  -4   1    28349.67    26287.10    544.67 o
   0  -4   1    23685.14    24324.30    290.46 o
   1  -4   1      102.38      132.45      5.05 o
   2  -4   1       96.68      157.69      9.42 o
   3  -4   1       40.51       42.99      6.14 o
   4  -4   1     2537.70     2615.29     57.32 o
   5  -4   1      585.62      610.42     22.99 o
   6  -4   1     2041.37     2123.46     53.70 o
   7  -4   1     1355.23     1408.20     42.80 o
   8  -4   1       37.83       51.17     10.64 o
   9  -4   1       35.90       37.25     10.64 o
  -9  -3   1      253.37      257.65     20.89 o
  -8  -3   1     3140.84     3102.80     77.83 o
  -7  -3   1     1223.12     1219.53     39.49 o
  -6  -3   1     1046.11     1001.35     33.31 o
  -5  -3   1      595.00      569.03     22.17 o
  -4  -3   1        1.48        5.73      4.09 o
  -2  -3   1        9.45       24.77      6.34 o
  -1  -3   1    41567.38    36574.67   1135.03 o
   0  -3   1     3293.45     3488.21     38.23 o
   1  -3   1     3315.40     3291.84     43.42 o
   2  -3   1       66.64      176.51      9.01 o
   3  -3   1     1719.24     1570.61     33.38 o
   4  -3   1     2191.29     2285.01     33.56 o
   5  -3   1     7582.71     7806.12    149.04 o
   6  -3   1     5128.04     5379.69    109.79 o
   7  -3   1       23.74       22.92      7.37 o
   8  -3   1        8.77        9.00      7.37 o
   9  -3   1        9.43       15.96      9.00 o
  -9  -2   1       69.02       62.63     12.69 o
  -8  -2   1       12.25        4.09      6.96 o
  -7  -2   1      833.95      807.45     29.57 o
  -5  -2   1    11850.19    12252.63    229.18 o
  -4  -2   1      868.67      996.67     27.99 o
  -3  -2   1     2376.70     2244.54     48.01 o
  -2  -2   1      108.08       71.99      6.76 o
  -1  -2   1      385.86      958.09     19.76 o
   0  -2   1     2000.31     1891.42     36.48 o
   2  -2   1     6375.73     6768.25    147.86 o
   3  -2   1     1954.70     1801.52     26.53 o
   4  -2   1      101.42       81.69      4.91 o
   5  -2   1     2797.63     2738.54     41.50 o
   6  -2   1      236.36      240.86      9.94 o
   7  -2   1        2.30        6.14      6.55 o
   8  -2   1     1650.67     1763.85     51.48 o
   9  -2   1      153.99      128.99     15.56 o
  -9  -1   1        5.47        0.26      5.19 o
  -8  -1   1      245.95      249.89     17.21 o
  -7  -1   1      162.47      163.41     13.11 o
  -6  -1   1    12803.29    13018.17    243.78 o
  -5  -1   1     1258.57     1393.12     35.87 o
  -4  -1   1     9358.91     9181.92    170.97 o
  -3  -1   1     1814.96     1468.97     33.30 o
  -2  -1   1     3062.92     2950.94     57.52 o
   0  -1   1    28111.54    25307.73    457.80 o
   1  -1   1    54820.86    59647.29   1277.41 o
   2  -1   1     5888.29     5983.92    218.09 o
   3  -1   1      427.93      298.01     10.27 o
   4  -1   1      220.88      183.37     12.50 o
   5  -1   1     4695.97     4801.74     67.72 o
   6  -1   1     1586.43     1650.55     30.31 o
   7  -1   1     3497.47     3563.64     56.35 o
   8  -1   1     5965.50     5937.89    126.37 o
   9  -1   1      345.70      284.78     21.31 o
  -9   0   1       11.02       25.78      8.59 o
  -8   0   1      519.34      548.85     17.37 o
  -7   0   1      375.96      394.32     17.42 o
  -6   0   1      374.79      347.72     15.99 o
  -5   0   1     1700.87     1736.42     40.93 o
  -4   0   1     1556.36     1604.24     36.85 o
  -3   0   1     1910.15     2193.16     45.03 o
  -2   0   1      186.09      155.13      7.39 o
  -1   0   1       23.58      148.25      4.50 o
   0   0   1    29340.87    24149.65    443.06 o
   1   0   1     5620.98     5675.19    102.45 o
   2   0   1     2257.44     2502.52     49.26 o
   3   0   1      762.56      945.72     23.49 o
   4   0   1       79.15       64.70      6.55 o
   5   0   1     3378.48     3296.42     69.65 o
   6   0   1     2319.82     2356.36     55.45 o
   7   0   1     3094.60     3129.56     51.59 o
   8   0   1      141.40      129.02     13.72 o
   9   0   1        3.76       -4.09      7.37 o
  -9   1   1     1411.55     1366.37     44.42 o
  -8   1   1      828.24      896.73     32.44 o
  -7   1   1      132.16      135.80      8.51 o
  -6   1   1       90.89      107.69      9.21 o
  -5   1   1     5748.62     5915.93     80.33 o
  -4   1   1    42851.84    46597.78   1689.77 o
  -3   1   1     1047.84     1129.11     17.82 o
  -2   1   1    29809.00    30453.04   1223.05 o
  -1   1   1      653.53      314.16     12.23 o
   0   1   1     2669.05     3353.91     61.71 o
   2   1   1    17360.87    15748.27    291.20 o
   3   1   1     5707.43     5369.30    102.84 o
   4   1   1       34.09       31.52      5.32 o
   5   1   1       35.35       55.26      7.78 o
   6   1   1       23.78       31.11      7.37 o
   7   1   1     1585.48     1469.44     42.84 o
   8   1   1      362.78      368.43     21.31 o
   9   1   1     1212.14     1234.51     44.38 o
  -9   2   1      292.46      324.88     21.30 o
  -8   2   1      198.03      162.60     14.34 o
  -7   2   1      155.58      166.68     13.51 o
  -6   2   1       12.44       26.02      4.02 o
  -5   2   1    12192.41    12825.09    164.33 o
  -4   2   1     1712.29     1702.99     26.18 o
  -3   2   1     3304.30     3367.88     45.08 o
  -2   2   1      306.84      426.78      6.74 o
  -1   2   1       66.32       35.97      4.71 o
   0   2   1     6679.92     5843.59     78.56 o
   1   2   1     2199.70     1941.14     28.07 o
   2   2   1     3599.04     2589.19     53.74 o
   3   2   1      117.11       49.57      6.14 o
   4   2   1     1037.57     1081.63     30.07 o
   5   2   1      330.68      285.75     15.17 o
   6   2   1     2588.67     2614.80     63.35 o
   7   2   1      867.78      808.67     30.39 o
   8   2   1     2207.09     2087.92     58.58 o
   9   2   1     3031.60     3087.29     81.03 o
  -9   3   1     3066.57     3210.10     79.42 o
  -8   3   1      126.38      127.34     13.92 o
  -7   3   1     1289.46     1472.34     41.56 o
  -6   3   1       86.83       86.39      9.83 o
  -5   3   1        8.34        8.19      4.50 o
  -4   3   1     1154.75     1076.09     20.00 o
  -3   3   1     2899.55     2596.32     35.73 o
  -2   3   1     8639.39     8763.14     92.41 o
  -1   3   1      319.91      316.36      6.30 o
   0   3   1     2782.40     2494.17     29.06 o
   1   3   1      135.57       85.15      4.04 o
   2   3   1      478.03      449.86     15.61 o
   3   3   1     1467.75     1658.05     40.50 o
   4   3   1     1503.61     1407.91     37.56 o
   5   3   1     2891.25     2806.21     65.58 o
   6   3   1      151.76      162.59     13.92 o
   7   3   1       39.55       30.29      9.01 o
   8   3   1      272.63      271.20     20.89 o
  -9   4   1     1590.26     1672.30     51.02 o
  -8   4   1      886.86      903.36     33.26 o
  -7   4   1     1522.02     1613.49     44.48 o
  -6   4   1       50.21       74.91      9.82 o
  -5   4   1      449.53      486.93     18.87 o
  -4   4   1     3741.54     3691.29     54.72 o
  -3   4   1    29045.42    29030.21    314.57 o
  -2   4   1     2699.65     2653.27     31.57 o
  -1   4   1     5161.98     5118.04     56.59 o
   0   4   1     1943.98     1788.83     23.02 o
   1   4   1      859.86      951.22     40.32 o
   2   4   1     1597.26     1522.64     26.47 o
   3   4   1     4437.57     4148.83     86.50 o
   4   4   1    14766.19    14702.62    274.71 o
   5   4   1     2425.35     2303.26     58.35 o
   6   4   1      141.78      121.21     13.51 o
   7   4   1      600.09      577.13     27.48 o
   8   4   1      799.37      725.98     33.24 o
  -9   5   1       53.16       51.58     11.87 o
  -8   5   1       74.54       64.78      8.54 o
  -7   5   1     1876.83     1861.40     60.81 o
  -6   5   1      128.28      127.23      8.67 o
  -5   5   1      157.90      150.14      8.96 o
  -4   5   1     5374.26     5513.84     78.72 o
  -3   5   1     2643.49     2570.48     40.63 o
  -2   5   1     1120.67     1087.91     21.72 o
  -1   5   1       22.66       28.00      4.67 o
   0   5   1     2043.86     2101.42     27.20 o
   1   5   1     2767.71     2855.94     35.79 o
   2   5   1      342.53      379.19     11.74 o
   3   5   1     8113.44     7941.84    155.20 o
   4   5   1     1788.56     1817.22     48.70 o
   5   5   1      169.65      146.62     13.52 o
   6   5   1       48.78       40.93      9.41 o
   7   5   1       32.89       33.56     10.23 o
  -8   6   1     4957.88     4732.44    113.65 o
  -7   6   1      350.16      426.75     16.20 o
  -6   6   1     1394.74     1433.94     30.07 o
  -5   6   1     1043.70     1049.68     23.63 o
  -4   6   1       85.03       90.53     13.31 o
  -3   6   1      125.47      113.27     11.06 o
  -2   6   1     6058.13     6137.93     86.00 o
  -1   6   1    16750.08    16624.72    175.54 o
   0   6   1     2035.20     2039.79     27.61 o
   1   6   1     2336.22     2331.63     31.47 o
   2   6   1      293.14      307.75     11.30 o
   3   6   1      812.24      799.90     28.35 o
   4   6   1      765.88      826.18     30.80 o
   5   6   1     1953.57     1997.49     55.68 o
   6   6   1     3895.55     4043.97     96.72 o
   7   6   1        2.26        4.50      8.19 o
  -8   7   1     1467.66     1399.61     49.35 o
  -7   7   1      460.70      435.36     25.01 o
  -6   7   1      661.86      659.82     19.54 o
  -5   7   1      219.20      206.78     10.72 o
  -4   7   1      140.00      141.66      9.25 o
  -3   7   1      415.10      404.96     13.33 o
  -2   7   1     6499.48     6852.22     96.73 o
  -1   7   1        3.27        9.91      3.90 o
   0   7   1     1832.33     1860.29     26.76 o
   1   7   1       11.01       12.70      3.48 o
   2   7   1      160.23      195.10      9.85 o
   3   7   1      280.73      319.20     18.03 o
   4   7   1     1062.85     1126.16     37.81 o
   5   7   1     5292.27     5356.21    119.34 o
   6   7   1      409.97      445.92     25.41 o
  -7   8   1      240.41      257.64     19.66 o
  -6   8   1     2447.74     2331.58     65.24 o
  -5   8   1      199.40      199.06     11.28 o
  -4   8   1     1725.69     1735.62     86.54 o
  -3   8   1      286.53      305.54     12.45 o
  -2   8   1      297.16      290.82     11.73 o
  -1   8   1      443.92      420.95     13.75 o
   0   8   1      785.77      769.61     27.10 o
   1   8   1     5495.78     5639.17     82.18 o
   2   8   1       11.31       12.69      6.55 o
   3   8   1      100.05      119.55     13.51 o
   4   8   1      288.35      274.50     19.67 o
   5   8   1       12.76       32.33      9.41 o
  -6   9   1      625.86      632.04     30.35 o
  -5   9   1      397.55      391.41     22.54 o
  -4   9   1     1534.35     1507.74     46.92 o
  -3   9   1      291.43      294.04     13.03 o
  -2   9   1      134.31      137.60      8.98 o
  -1   9   1     1055.21     1114.61     35.35 o
   0   9   1     6985.28     7106.88    143.38 o
   1   9   1     1505.53     1500.10     44.87 o
   2   9   1     1619.42     1523.36     50.03 o
   3   9   1      542.45      518.74     25.42 o
   4   9   1      273.31      324.86     21.71 o
  -5  10   1       15.92       15.96      8.60 o
  -4  10   1      790.97      833.93     34.06 o
  -3  10   1        3.61        6.14      7.37 o
  -2  10   1       85.15      107.26     12.69 o
  -1  10   1      768.23      762.97     29.55 o
   0  10   1      770.78      767.48     30.37 o
   1  10   1        2.93       -4.91      5.32 o
   2  10   1        0.96       -4.50      5.32 o
   3  10   1       26.86       58.12     11.87 o
  -1  11   1       32.45       43.39      9.82 o
   0  11   1       76.09      124.04     14.74 o
   1  11   1      673.66      746.14     31.99 o
  -3 -11   2      143.27      142.49     17.61 o
  -2 -11   2      218.05      207.66     18.02 o
  -1 -11   2      133.31      121.61     15.56 o
   0 -11   2      427.24      460.31     24.59 o
   1 -11   2      883.69      820.30     32.43 o
   2 -11   2     1274.01     1295.83     42.76 o
   3 -11   2       40.27       29.47      9.82 o
   4 -11   2       90.99       83.52     13.51 o
  -4 -10   2       77.61       59.77     11.46 o
  -3 -10   2     2992.50     3079.34     55.09 o
  -2 -10   2     3957.14     4073.78     95.93 o
  -1 -10   2       47.47       56.49     10.64 o
   0 -10   2       50.88       60.17     10.64 o
   1 -10   2      234.88      235.54     17.20 o
   2 -10   2     2550.79     2534.43     65.71 o
   3 -10   2       30.12       29.47      8.39 o
   4 -10   2     4185.73     3996.44     66.22 o
   5 -10   2      684.21      651.57     24.41 o
  -5  -9   2      247.50      261.34     19.25 o
  -4  -9   2     1177.72     1233.87     29.87 o
  -3  -9   2     5120.48     5215.28     80.53 o
  -2  -9   2      176.67      194.22     10.67 o
  -1  -9   2      138.50      159.71     13.92 o
   0  -9   2      124.00      117.11     13.10 o
   1  -9   2     1346.61     1408.93     41.98 o
   2  -9   2      574.34      595.89     17.51 o
   3  -9   2     3416.21     3447.92     56.77 o
   4  -9   2     3663.76     3654.24     60.59 o
   5  -9   2        0.74        1.79      4.72 o
   6  -9   2       64.17       64.46      8.54 o
  -6  -8   2        8.66       16.78      8.19 o
  -5  -8   2       43.29       49.53     10.23 o
  -4  -8   2      211.92      195.39     11.15 o
  -3  -8   2      150.15      158.90     13.51 o
  -2  -8   2     2308.05     2167.99     38.83 o
  -1  -8   2      756.89      794.75     19.18 o
   0  -8   2     3045.32     3023.11     69.74 o
   1  -8   2       16.44       33.44      5.21 o
   2  -8   2       16.33       21.73      4.77 o
   3  -8   2      638.64      613.03     36.12 o
   4  -8   2      707.30      688.80     22.99 o
   5  -8   2       82.22       73.49      8.22 o
   6  -8   2      943.01      922.81     34.91 o
   7  -8   2       86.27       74.51     13.10 o
  -7  -7   2      198.03      186.34     17.20 o
  -6  -7   2     1607.92     1591.68     49.41 o
  -5  -7   2      183.10      141.30     13.52 o
  -4  -7   2      632.08      652.52     25.85 o
  -3  -7   2     2306.74     2393.93     41.80 o
  -2  -7   2     4494.99     4532.05     67.28 o
  -1  -7   2    18446.29    19024.11    243.71 o
   0  -7   2      116.78      105.79      5.42 o
   1  -7   2      613.92      657.31     16.14 o
   2  -7   2      286.64      281.89     21.31 o
   3  -7   2     3946.94     3947.83     60.74 o
   4  -7   2       30.75       47.48      9.82 o
   5  -7   2     4947.83     4993.75    106.51 o
   6  -7   2     2457.92     2513.20     64.45 o
   7  -7   2       85.29       72.46     12.69 o
   8  -7   2       53.13       73.68     13.92 o
  -8  -6   2        1.42        2.05      7.78 o
  -7  -6   2      816.19      781.56     33.25 o
  -6  -6   2      720.29      718.67     29.55 o
  -5  -6   2     1010.65     1071.21     35.76 o
  -4  -6   2     1131.85     1174.75     35.80 o
  -3  -6   2      292.13      309.93     11.59 o
  -2  -6   2     8414.36     8347.30    213.82 o
  -1  -6   2       11.73       17.53      2.67 o
   0  -6   2       37.76       45.86      3.42 o
   1  -6   2     1114.44     1110.75     16.23 o
   2  -6   2        1.14        8.59      5.32 o
   3  -6   2      983.09      886.25     28.80 o
   4  -6   2     3375.63     3303.35     73.22 o
   5  -6   2     4118.82     4182.65     90.85 o
   6  -6   2       37.25       38.89      9.41 o
   7  -6   2        9.98        6.55      7.37 o
   8  -6   2      228.54      312.93     22.53 o
  -8  -5   2        1.66       -0.82      6.96 o
  -7  -5   2     2097.35     2100.59     58.99 o
  -6  -5   2     7199.72     7291.28    150.46 o
  -5  -5   2       77.29       72.06      9.83 o
  -4  -5   2     2129.95     2090.21     51.31 o
  -3  -5   2      198.22      179.85      8.39 o
  -2  -5   2     4285.04     4060.41     87.30 o
  -1  -5   2      563.79      544.74      9.75 o
   0  -5   2    46207.85    46061.52    493.05 o
   1  -5   2    29782.35    29167.06    371.42 o
   2  -5   2        6.75       10.23      4.91 o
   3  -5   2      648.26      613.44     21.78 o
   4  -5   2      109.76      154.79     12.29 o
   5  -5   2     2703.36     2643.47     62.18 o
   6  -5   2       32.56       35.61      9.01 o
   7  -5   2     2638.13     2763.05     69.87 o
   8  -5   2      341.36      367.97     23.36 o
  -8  -4   2      446.81      384.11     22.96 o
  -7  -4   2     3900.32     4133.41     95.58 o
  -6  -4   2      425.16      377.65     19.68 o
  -5  -4   2     1451.06     1456.49     40.81 o
  -4  -4   2        5.70        8.59      4.50 o
  -3  -4   2      516.33      489.96     18.07 o
  -2  -4   2     2869.96     2721.04     71.34 o
  -1  -4   2    10938.36    11172.22    143.27 o
   0  -4   2    36591.16    36591.43    485.67 o
   1  -4   2      314.38      450.95      8.64 o
   2  -4   2     1870.25     2129.97     46.51 o
   3  -4   2      341.81      370.43     15.59 o
   4  -4   2     3548.33     3500.04     73.93 o
   5  -4   2      429.51      491.78     20.92 o
   6  -4   2     3928.16     4278.09     92.86 o
   7  -4   2     2421.71     2570.24     65.29 o
   8  -4   2       91.51       83.52     13.51 o
   9  -4   2       18.00       27.42     10.64 o
  -9  -3   2     1181.08     1178.11     43.15 o
  -8  -3   2       14.09       19.65      8.19 o
  -7  -3   2       20.56       30.29      7.78 o
  -6  -3   2      713.62      764.60     27.92 o
  -5  -3   2     5061.19     5217.02    107.18 o
  -4  -3   2     2550.99     2430.41     55.73 o
  -3  -3   2      665.66      688.63     20.98 o
  -2  -3   2      128.71      236.66      7.24 o
  -1  -3   2     1158.99     1502.17     23.30 o
   0  -3   2     4823.03     5029.04     65.78 o
   1  -3   2       10.67       -1.15      1.15 o
   2  -3   2      878.60      522.39      8.93 o
   3  -3   2     1457.57     1268.01     33.31 o
   4  -3   2      351.39      397.92      9.84 o
   5  -3   2      340.50      388.28     18.45 o
   6  -3   2      173.96      188.41     15.16 o
   7  -3   2      325.81      329.90     19.26 o
   8  -3   2        0.83       -6.96      6.96 o
   9  -3   2     1119.26     1188.09     43.96 o
  -9  -2   2      445.45      442.29     24.59 o
  -8  -2   2       58.08       53.22     10.23 o
  -7  -2   2      371.55      373.44     19.68 o
  -6  -2   2      253.89      277.42     15.57 o
  -5  -2   2    13839.06    14807.98    193.91 o
  -4  -2   2     2647.04     2524.47     55.42 o
  -3  -2   2     2717.37     2900.75     60.32 o
  -2  -2   2     5417.34     5534.20     73.79 o
  -1  -2   2     6134.59     4654.50     60.71 o
   0  -2   2     7129.07     7394.90     94.27 o
   1  -2   2    28365.95    28232.40    359.55 o
   2  -2   2    11517.39    10182.27    129.64 o
   3  -2   2      141.01      220.36      6.50 o
   4  -2   2      523.50      608.62     13.31 o
   5  -2   2      886.66      955.89     19.50 o
   6  -2   2     3578.51     3714.70     77.81 o
   7  -2   2       77.04       70.42     11.05 o
   8  -2   2     3238.53     3224.42     79.52 o
   9  -2   2     2786.47     2629.63     71.89 o
  -9  -1   2     1420.25     1388.92     31.70 o
  -8  -1   2        0.43        6.14      5.73 o
  -7  -1   2      907.31      939.30     31.23 o
  -6  -1   2      478.58      545.23     21.33 o
  -5  -1   2      604.55      610.77     20.95 o
  -4  -1   2     2246.94     2320.68     50.75 o
  -3  -1   2      956.87      744.21     20.24 o
  -2  -1   2     1145.93      815.24     19.94 o
  -1  -1   2     8013.31     7106.71    130.83 o
   0  -1   2     5642.14     7035.56    130.81 o
   1  -1   2    23229.53    24771.95    455.10 o
   2  -1   2      332.20      384.71      8.24 o
   3  -1   2      703.10      844.85     15.69 o
   4  -1   2     1259.78     1184.62     21.54 o
   5  -1   2     1428.79     1475.36     45.79 o
   6  -1   2     1573.43     1607.77     45.77 o
   7  -1   2     1820.21     1870.45     35.35 o
   8  -1   2     2278.48     2220.92     61.08 o
   9  -1   2       45.00       32.34     10.64 o
  -9   0   2       70.27       86.79     13.51 o
  -8   0   2     3675.99     3665.67     74.73 o
  -7   0   2      201.02      241.82     10.84 o
  -6   0   2       14.66       14.36      3.73 o
  -5   0   2      409.95      407.00     15.59 o
  -4   0   2    27867.58    31248.65    590.96 o
  -3   0   2    32028.95    33131.89    624.82 o
  -2   0   2      634.17      521.68     17.13 o
   0   0   2     2251.13     1399.26     28.82 o
   1   0   2    11475.08    11628.81    215.81 o
   2   0   2     1232.15      831.34     20.74 o
   3   0   2     7039.49     6770.93    127.13 o
   4   0   2    18491.08    18963.16    342.60 o
   5   0   2       15.39       26.20      6.14 o
   6   0   2       75.92       64.28      9.01 o
   7   0   2       16.68       31.10      5.79 o
   8   0   2      835.77      820.65     33.25 o
   9   0   2       30.10       31.93     10.64 o
  -9   1   2      650.44      657.99     28.72 o
  -8   1   2        1.32       -0.41      6.14 o
  -7   1   2      180.26      174.94      9.09 o
  -6   1   2      622.23      647.24     17.45 o
  -5   1   2     2662.80     2827.21     42.04 o
  -4   1   2    37289.35    40838.91    841.57 o
  -3   1   2     2959.91     2709.59     53.39 o
  -2   1   2     4892.68     4482.49     65.65 o
  -1   1   2     3815.02     4749.64     74.16 o
   0   1   2      747.35      652.98     11.71 o
   1   1   2     2461.01     2318.21     46.89 o
   2   1   2    15676.29    18213.73    333.68 o
   3   1   2    10245.60     9973.76    184.97 o
   4   1   2      174.44      163.89     11.06 o
   5   1   2      368.50      417.85     18.04 o
   6   1   2      441.92      394.51     19.27 o
   7   1   2     1443.75     1477.40     44.05 o
   8   1   2      164.52      164.63     11.15 o
   9   1   2     1246.32     1107.98     42.74 o
  -9   2   2     1171.78     1209.46     40.69 o
  -8   2   2     3498.80     3707.11     82.96 o
  -7   2   2       26.87       69.17      9.41 o
  -6   2   2     1865.74     1971.47     41.92 o
  -5   2   2       16.42       18.19      4.50 o
  -4   2   2      876.35      824.05     15.65 o
  -3   2   2      191.14      175.13      6.84 o
  -2   2   2     5258.09     5048.38     58.64 o
  -1   2   2    22023.48    22025.41    405.94 o
   0   2   2     1296.99     1464.34     18.23 o
   1   2   2      168.22      156.20      8.20 o
   2   2   2      397.91      459.11     16.02 o
   3   2   2     3416.48     3447.16     72.05 o
   4   2   2      519.11      450.74     18.88 o
   5   2   2     2988.45     3014.17     68.95 o
   6   2   2      688.85      704.01     27.50 o
   7   2   2        9.16       14.32      6.96 o
   8   2   2       84.33       89.66     13.10 o
  -8   3   2      571.94      579.15     25.02 o
  -7   3   2     1295.41     1303.24     37.45 o
  -6   3   2      380.99      393.61     17.22 o
  -5   3   2      681.36      688.47     21.77 o
  -4   3   2     2071.36     2216.27     27.45 o
  -3   3   2     9573.80     9870.53    104.41 o
  -2   3   2     9271.69     7999.76     85.36 o
  -1   3   2     2958.78     3119.95     42.63 o
   0   3   2     1098.23     1056.52     14.91 o
   1   3   2     3565.25     3481.39     40.79 o
   2   3   2     4059.77     4132.44     83.81 o
   3   3   2       67.45       38.49      6.55 o
   4   3   2     8930.78     9154.12    176.96 o
   5   3   2    16993.30    17124.27    319.61 o
   6   3   2       61.58       47.90      9.01 o
   7   3   2      344.25      335.63     21.31 o
   8   3   2      176.31      148.25     16.79 o
  -9   4   2      156.38      175.26     17.61 o
  -8   4   2      150.25      156.02     15.97 o
  -7   4   2      240.30      267.77     11.96 o
  -6   4   2     1731.73     1746.54     32.40 o
  -5   4   2       17.85       21.57      4.71 o
  -4   4   2       38.99       45.12      7.78 o
  -3   4   2     6272.14     6051.01     66.66 o
  -2   4   2       52.97       86.44      4.24 o
  -1   4   2      900.23      796.10     12.81 o
   0   4   2     1201.84     1115.31     20.65 o
   1   4   2      566.13      599.20     11.41 o
   2   4   2      801.12      850.19     25.91 o
   3   4   2      799.26      827.10     27.13 o
   4   4   2     6018.55     6091.74    125.11 o
   5   4   2     1219.23     1285.01     39.91 o
   6   4   2       23.60       24.15      8.60 o
   7   4   2       76.46       97.84     13.51 o
   8   4   2       26.98       26.20     10.64 o
  -9   5   2        6.76       10.23      9.00 o
  -8   5   2     1471.88     1465.52     48.55 o
  -7   5   2     6870.57     6853.16    147.89 o
  -6   5   2      558.33      614.38     17.17 o
  -5   5   2     4711.80     4789.30     70.76 o
  -4   5   2     2085.29     2050.26     34.97 o
  -3   5   2       56.95       76.39      6.06 o
  -2   5   2      107.45      116.79     14.11 o
  -1   5   2     6439.08     6400.38     71.22 o
   0   5   2    20615.55    20703.89    216.64 o
   1   5   2      225.63      258.35      8.00 o
   2   5   2     1634.66     1636.37     42.53 o
   3   5   2       57.61       78.60      9.83 o
   4   5   2      605.10      629.54     25.85 o
   5   5   2      130.72      165.02     15.15 o
   6   5   2     3126.61     3061.28     77.43 o
   7   5   2     1961.11     1931.33     58.51 o
  -8   6   2     2554.56     2453.79     69.78 o
  -7   6   2      456.52      446.45     23.78 o
  -6   6   2     1052.45      972.02     35.35 o
  -5   6   2      402.58      393.23     13.91 o
  -4   6   2       12.52       13.98      4.48 o
  -3   6   2      292.81      310.40     21.52 o
  -2   6   2      857.09      852.09     32.48 o
  -1   6   2     8990.53     9009.22     98.97 o
   0   6   2     2522.08     2550.70     33.63 o
   1   6   2     2544.34     2623.29     35.28 o
   2   6   2      279.52      291.38     15.98 o
   3   6   2      559.13      529.70     22.98 o
   4   6   2      707.54      624.74     26.68 o
   5   6   2     1555.10     1497.83     46.94 o
   6   6   2     4143.31     3851.51     93.86 o
   7   6   2        8.06        2.46      8.19 o
  -8   7   2      163.77      134.31     17.61 o
  -7   7   2        0.05       -2.46      6.14 o
  -6   7   2     1026.26     1022.22     36.98 o
  -5   7   2     3926.02     3825.13     90.21 o
  -4   7   2       13.01       10.19      4.48 o
  -3   7   2     2763.36     2741.84     45.57 o
  -2   7   2      599.26      599.32     16.18 o
  -1   7   2      968.58      936.09     21.04 o
   0   7   2      216.05      209.81      8.17 o
   1   7   2     2693.98     2615.83     36.37 o
   2   7   2     2854.94     2881.72     48.05 o
   3   7   2       50.25       49.53      9.42 o
   4   7   2        6.60        5.73      7.78 o
   5   7   2      143.54      151.51     15.56 o
   6   7   2      236.41      230.60     20.07 o
  -7   8   2      276.11      237.60     18.84 o
  -6   8   2     2515.32     2397.13     66.90 o
  -5   8   2      421.62      459.52     23.78 o
  -4   8   2     1839.08     1749.13     51.12 o
  -3   8   2      404.12      379.68     13.75 o
  -2   8   2      258.04      272.42     11.38 o
  -1   8   2      585.69      603.89     16.93 o
   0   8   2     1854.98     1969.51     37.33 o
   1   8   2     7169.20     7313.43    103.49 o
   2   8   2      548.93      560.63     45.53 o
   3   8   2      933.66      911.38     33.68 o
   4   8   2      685.65      670.81     30.36 o
   5   8   2      607.62      606.97     30.35 o
  -6   9   2       54.65       57.31     11.87 o
  -5   9   2       71.11       80.65     12.69 o
  -4   9   2      177.47      156.44     15.56 o
  -3   9   2      947.60      973.44     35.73 o
  -2   9   2       33.47       36.88      6.06 o
  -1   9   2      110.70      107.05      8.80 o
   0   9   2     1344.57     1376.08     41.14 o
   1   9   2     1040.94     1055.95     36.16 o
   2   9   2      313.09      282.31     19.26 o
   3   9   2       30.87       29.06      9.82 o
   4   9   2       50.05       59.35     11.87 o
  -4  10   2     4490.47     4616.13    110.12 o
  -3  10   2      597.98      611.09     29.12 o
   0  10   2       32.73       29.47      8.19 o
   1  10   2       24.29       26.60      8.19 o
   0 -12   3      241.58      245.35     19.66 o
   1 -12   3      373.00      424.53     24.59 o
  -3 -11   3       34.63       45.84     11.46 o
  -2 -11   3     3918.71     3985.54     97.08 o
  -1 -11   3     2326.00     2323.29     65.20 o
   0 -11   3       57.52       45.44     10.64 o
   1 -11   3       49.07       43.80      9.82 o
   2 -11   3      112.49      119.55     15.15 o
   3 -11   3     1655.90     1626.36     50.63 o
   4 -11   3      248.78      235.53     19.25 o
  -5 -10   3      224.87      195.37     18.02 o
  -4 -10   3       51.27       51.84      7.82 o
  -3 -10   3     2092.81     2099.09     41.75 o
  -2 -10   3     4296.52     4307.21    100.23 o
  -1 -10   3        1.81        6.55      6.55 o
   0 -10   3       13.61       24.56      7.78 o
   1 -10   3       17.46       13.51      7.78 o
   2 -10   3     1191.19     1139.28     38.65 o
   3 -10   3       80.51       83.18     12.49 o
   4 -10   3     4309.37     4008.19     76.47 o
   5 -10   3     1554.72     1478.00     43.82 o
  -6  -9   3     1783.07     1809.95     56.82 o
  -5  -9   3      213.27      182.26     16.79 o
  -4  -9   3       55.44       66.04      7.96 o
  -3  -9   3      100.43       88.72      8.74 o
  -2  -9   3      937.89      963.76     26.91 o
  -1  -9   3      309.63      340.55     20.08 o
   0  -9   3     4897.20     4701.37    101.95 o
   1  -9   3      129.65      149.06     13.92 o
   2  -9   3      155.74      166.90     11.88 o
   3  -9   3      805.36      851.74     28.95 o
   4  -9   3      177.69      168.93     10.96 o
   5  -9   3      148.83      142.90     10.79 o
   6  -9   3        1.76        4.14      5.19 o
  -7  -8   3     4049.75     3912.66     97.89 o
  -6  -8   3        0.28       -2.05      6.55 o
  -5  -8   3     1050.45     1069.17     37.39 o
  -4  -8   3      162.86      170.10     11.26 o
  -3  -8   3     2165.43     2134.79     39.51 o
  -2  -8   3      848.95      918.09     27.32 o
  -1  -8   3     8605.58     8820.31    120.20 o
   0  -8   3     6265.13     6112.71    124.32 o
   1  -8   3       20.08       25.59      4.82 o
   2  -8   3      111.21      125.96      8.56 o
   3  -8   3       78.13       74.61      7.34 o
   4  -8   3     2545.31     2519.20     63.28 o
   5  -8   3        2.37       15.96      8.19 o
   6  -8   3     2906.68     2822.83     72.38 o
   7  -8   3      908.08      867.07     36.13 o
  -7  -7   3      208.83      181.44     16.79 o
  -6  -7   3      764.52      790.53     32.43 o
  -5  -7   3      514.46      524.96     24.61 o
  -4  -7   3      374.78      378.25     14.35 o
  -3  -7   3      152.87      180.07      9.67 o
  -2  -7   3       50.42       50.10      5.77 o
  -1  -7   3     4114.15     4201.56     61.59 o
   0  -7   3       19.36       26.30      4.15 o
   1  -7   3       89.13       75.35      6.96 o
   2  -7   3     1926.25     1844.27     47.53 o
   3  -7   3     1032.12      971.94     32.08 o
   4  -7   3     2147.06     2019.38     52.48 o
   5  -7   3     3292.48     3266.91     76.75 o
   6  -7   3     1343.09     1292.55     42.37 o
   7  -7   3        8.28       13.92      9.00 o
  -8  -6   3      197.72      164.64     17.20 o
  -7  -6   3      528.25      520.78     26.65 o
  -6  -6   3     4290.55     4392.37     99.90 o
  -5  -6   3     8101.55     8234.82    165.21 o
  -4  -6   3      754.43      773.90     23.62 o
  -3  -6   3     3119.82     3260.98     51.32 o
  -2  -6   3      417.44      439.09     20.31 o
  -1  -6   3     5622.11     5752.07     64.40 o
   0  -6   3     1073.63     1199.93     17.18 o
   1  -6   3    20472.96    20839.54    319.59 o
   2  -6   3     3993.42     3836.58     80.81 o
   3  -6   3        1.76        8.19      6.14 o
   4  -6   3       57.82       61.00      9.83 o
   5  -6   3      178.79      181.04     15.56 o
   6  -6   3     1534.10     1587.89     47.36 o
   7  -6   3       19.04       23.33      9.82 o
   8  -6   3     2704.63     2793.45     75.17 o
  -8  -5   3      218.27      221.99     18.84 o
  -7  -5   3      300.90      311.82     20.08 o
  -6  -5   3     5727.96     5923.30    125.74 o
  -5  -5   3       21.58       28.24      7.37 o
  -4  -5   3     1062.77     1035.14     31.69 o
  -3  -5   3       56.44       80.36     11.46 o
  -2  -5   3     2826.17     3080.76     46.57 o
  -1  -5   3     1003.78     1078.09     24.94 o
   0  -5   3    26792.32    27025.31    414.00 o
   1  -5   3    11887.71    12283.20    247.03 o
   2  -5   3       12.27       31.52      6.55 o
   3  -5   3       48.43       38.89      6.96 o
   4  -5   3      760.79      804.15     27.12 o
   5  -5   3     4530.61     4746.49    100.30 o
   6  -5   3       25.92       24.97      8.60 o
   7  -5   3     2801.12     2817.29     71.97 o
   8  -5   3     1825.49     1754.23     54.78 o
  -9  -4   3       97.89      121.59     15.97 o
  -8  -4   3      383.01      332.79     21.31 o
  -7  -4   3        1.06       -0.82      6.14 o
  -6  -4   3      176.91      145.00     13.11 o
  -5  -4   3       17.73       15.55      5.73 o
  -4  -4   3    10631.61    11045.25    208.81 o
  -3  -4   3     6878.92     6875.59     93.22 o
  -2  -4   3      290.92      405.98     10.87 o
  -1  -4   3     1844.69     2023.23     30.97 o
   0  -4   3       15.06       11.05      2.11 o
   1  -4   3     1113.12     1111.48     20.66 o
   2  -4   3      265.31      209.71      5.10 o
   3  -4   3     4688.98     4564.11     61.04 o
   4  -4   3        8.13       13.92      6.14 o
   5  -4   3      594.68      626.79     24.63 o
   6  -4   3     1444.93     1420.88     42.42 o
   7  -4   3        7.22       11.05      8.19 o
   8  -4   3      474.32      455.88     25.42 o
  -9  -3   3     1252.04     1365.87     46.45 o
  -8  -3   3      211.37      218.31     17.61 o
  -7  -3   3      278.22      297.48     18.03 o
  -6  -3   3     1451.50     1441.03     41.21 o
  -5  -3   3     9444.60     9772.99    187.86 o
  -4  -3   3    20822.07    22182.79    401.92 o
  -3  -3   3      247.50      290.53     23.58 o
  -2  -3   3     1765.03     1850.12     28.53 o
  -1  -3   3      474.52      645.08     24.89 o
   0  -3   3     6016.57     6038.22     78.56 o
   1  -3   3     1021.48     1254.17     19.14 o
   2  -3   3     4108.99     3746.66     50.39 o
   3  -3   3     7015.98     6975.86     91.35 o
   4  -3   3       85.72       83.01      5.60 o
   5  -3   3      225.73      260.60     15.98 o
   6  -3   3     1747.30     1654.43     46.20 o
   7  -3   3     2478.65     2556.77     65.30 o
   8  -3   3        0.04       -6.96      6.96 o
   9  -3   3     3184.90     2986.20     79.82 o
  -9  -2   3      693.82      672.84     30.77 o
  -8  -2   3     1436.59     1504.57     46.09 o
  -7  -2   3      544.51      536.17     23.79 o
  -6  -2   3       92.64      112.19     11.46 o
  -5  -2   3     5595.43     5681.63    114.01 o
  -4  -2   3      298.56      261.65     12.71 o
  -3  -2   3     1679.70     1575.15     36.95 o
  -2  -2   3     2843.61     3198.22     61.18 o
  -1  -2   3      674.31      393.56     11.15 o
   0  -2   3     1806.16     1763.31     25.67 o
   1  -2   3     3491.91     2791.47     37.99 o
   2  -2   3     1539.02     1402.19     21.68 o
   3  -2   3      116.26      131.88      7.17 o
   4  -2   3        2.94        7.78      2.95 o
   5  -2   3      477.54      530.33     15.59 o
   6  -2   3      389.62      406.72     20.50 o
   7  -2   3      273.29      253.62     18.44 o
   8  -2   3      867.83      851.51     34.49 o
   9  -2   3     1241.97     1065.64     41.51 o
  -9  -1   3     4308.80     4432.09     71.24 o
  -8  -1   3       47.24       40.53      8.60 o
  -7  -1   3     1394.64     1426.81     40.77 o
  -6  -1   3     2056.62     2101.01     51.27 o
  -5  -1   3     1825.80     1872.40     45.09 o
  -4  -1   3       24.91       26.61      4.50 o
  -3  -1   3    26458.24    27177.67    505.42 o
  -2  -1   3    62538.31    63096.48   1885.64 o
  -1  -1   3      249.45      317.20      9.86 o
   0  -1   3    14761.79    15891.32    302.13 o
   1  -1   3        4.20       23.87      4.30 o
   2  -1   3     2719.07     2837.40     39.81 o
   3  -1   3        3.02       71.21      7.37 o
   4  -1   3    14347.65    15159.18    312.70 o
   5  -1   3     7707.21     7983.72    108.48 o
   6  -1   3       28.35       34.62      5.77 o
   7  -1   3       46.04       53.62     10.23 o
   8  -1   3       37.15       29.88      9.41 o
   9  -1   3      393.81      405.30     25.82 o
  -9   0   3      130.85      120.38     14.74 o
  -8   0   3      635.56      694.18     19.29 o
  -7   0   3        4.51       -3.26      7.16 o
  -6   0   3      135.56      105.66      9.83 o
  -5   0   3      410.89      443.10     16.82 o
  -4   0   3    19156.68    19885.50    362.15 o
  -3   0   3    30092.47    30441.88   1030.69 o
  -2   0   3        5.59      146.94      7.37 o
  -1   0   3     2378.13     1828.66     26.97 o
   0   0   3       54.11      131.08      6.96 o
   1   0   3     4839.50     5031.21     94.89 o
   2   0   3     1604.53     1912.42     41.13 o
   3   0   3    10952.38    11452.21    210.61 o
   4   0   3    23957.82    25264.30    454.24 o
   5   0   3      414.33      426.96     18.05 o
   6   0   3      113.76      107.67      8.51 o
   7   0   3       36.25       28.49      5.64 o
   8   0   3     1002.94      907.34     36.15 o
  -9   1   3        7.20        1.64      6.55 o
  -8   1   3     2987.37     3054.88     70.80 o
  -7   1   3     4372.49     4614.55    133.68 o
  -6   1   3      290.32      315.95     16.39 o
  -5   1   3      865.75      815.25     16.28 o
  -4   1   3      605.70      592.96     10.29 o
  -3   1   3     4252.31     4195.13     46.26 o
  -2   1   3       85.12       67.52     11.06 o
  -1   1   3    24169.76    25045.29    677.72 o
   0   1   3    16529.36    15675.50    208.90 o
   1   1   3      171.77      110.71      7.79 o
   2   1   3       24.00       99.88      7.37 o
   3   1   3       76.89       68.79      7.37 o
   4   1   3     1494.76     1579.46     40.46 o
   5   1   3       11.95       16.78      6.55 o
   6   1   3     3361.50     3397.14     78.07 o
   7   1   3       98.60      110.55     13.10 o
   8   1   3      139.10      130.18     10.96 o
  -9   2   3     1186.50     1153.63     41.10 o
  -8   2   3     6115.32     6391.72     94.05 o
  -7   2   3      271.61      265.91     11.38 o
  -6   2   3     2185.50     2188.87     29.44 o
  -5   2   3     2160.62     2264.62     31.34 o
  -4   2   3     1995.63     2017.25     37.34 o
  -3   2   3        1.83        9.47      1.78 o
  -2   2   3     8058.78     7735.58    103.04 o
  -1   2   3     9170.96     8214.14    109.45 o
   0   2   3      762.96      845.08     16.17 o
   1   2   3     1265.73      966.75     25.24 o
   2   2   3      383.30      385.41     15.19 o
   3   2   3     4112.63     4156.35     86.07 o
   4   2   3      317.76      368.57     17.63 o
   5   2   3     9456.90     9605.11    186.73 o
   6   2   3     5124.50     4919.31    107.01 o
   7   2   3        8.48        3.27      6.55 o
   8   2   3       79.62       81.88     13.51 o
  -9   3   3      135.88      108.10     15.15 o
  -8   3   3      101.64      115.87     13.92 o
  -7   3   3       76.58       95.74      7.80 o
  -6   3   3      200.34      220.02      9.80 o
  -5   3   3     2879.23     2830.66     43.71 o
  -4   3   3      594.54      539.31     10.01 o
  -3   3   3     1377.18     1521.74     19.99 o
  -2   3   3       44.12       26.35      2.53 o
  -1   3   3      218.05      253.66      6.15 o
   0   3   3      543.53      521.50      9.66 o
   1   3   3     2785.98     2766.43     56.18 o
   2   3   3        5.78        6.14      4.91 o
   3   3   3      186.24      207.31     13.11 o
   4   3   3      819.03      755.76     27.12 o
   5   3   3     3478.79     3305.00     77.30 o
   6   3   3       12.94        6.96      6.55 o
   7   3   3       33.00       34.38      9.82 o
   8   3   3      137.47      119.56     15.56 o
  -9   4   3        6.86        7.37      7.78 o
  -8   4   3       47.00       46.66     10.64 o
  -7   4   3     2418.95     2356.78     62.40 o
  -6   4   3     7810.01     8090.81    112.10 o
  -5   4   3      613.20      588.64     15.25 o
  -4   4   3     3785.94     3754.33     55.30 o
  -3   4   3     3536.39     3458.69     40.98 o
  -2   4   3     2117.17     2087.47     28.08 o
  -1   4   3      147.20      210.49     20.20 o
   0   4   3     9569.55     9657.58    104.42 o
   1   4   3    18724.43    17861.21    235.16 o
   2   4   3        4.34        3.27      4.91 o
   3   4   3     2404.29     2428.56     58.42 o
   4   4   3      159.33      132.70     12.70 o
   5   4   3      698.27      658.40     27.50 o
   6   4   3        0.22       -5.32      5.73 o
   7   4   3     3052.86     2892.34     76.53 o
  -8   5   3      216.25      184.72     16.79 o
  -7   5   3     2995.60     2957.10     75.76 o
  -6   5   3      171.96      173.25     15.15 o
  -5   5   3     2705.43     2691.90     66.29 o
  -4   5   3       98.21      129.19     10.85 o
  -3   5   3       11.00       19.41      4.02 o
  -2   5   3      232.52      209.60      7.04 o
  -1   5   3     2192.88     2142.61     28.38 o
   0   5   3    16142.94    16216.69    172.03 o
   1   5   3     2033.15     1936.61     27.66 o
   2   5   3     1100.58     1038.81     32.10 o
   3   5   3      467.77      461.44     21.33 o
   4   5   3      563.56      555.09     24.62 o
   5   5   3      616.30      575.20     26.26 o
   6   5   3     1620.24     1617.93     51.05 o
   7   5   3     1697.05     1601.62     53.10 o
  -8   6   3        0.08       -6.14      6.14 o
  -7   6   3      137.88      132.67     14.33 o
  -6   6   3        3.32        7.37      6.55 o
  -5   6   3     2496.63     2494.44     64.11 o
  -4   6   3     6946.95     6710.08    140.54 o
  -3   6   3      408.77      429.73     13.30 o
  -2   6   3      914.85      864.01     28.99 o
  -1   6   3       32.64       43.04      5.51 o
   0   6   3      157.24      173.75      8.51 o
   1   6   3      676.14      657.43     14.26 o
   2   6   3     3215.82     3172.75     73.50 o
   3   6   3     2609.75     2467.73     62.08 o
   4   6   3       77.27       83.11     12.28 o
   5   6   3       35.16       37.66     10.64 o
   6   6   3       84.63       92.52     13.92 o
  -7   7   3        5.85        0.41      6.55 o
  -6   7   3     1069.63      982.88     36.57 o
  -5   7   3     4522.76     4505.74    103.72 o
  -4   7   3      702.62      687.54     28.32 o
  -3   7   3     2939.46     3089.62     75.02 o
  -2   7   3      768.65      721.47     18.12 o
  -1   7   3      269.35      296.52     11.42 o
   0   7   3      861.32      871.28     17.00 o
   1   7   3     5301.19     5650.72     68.73 o
   2   7   3    10199.96    10082.33    197.83 o
   3   7   3       58.96       61.00     11.05 o
   4   7   3     1119.61     1111.28     39.45 o
   5   7   3       63.29       70.00     12.69 o
  -7   8   3      362.05      326.99     22.13 o
  -6   8   3        1.29       15.14      8.59 o
  -5   8   3       11.82       11.46      7.78 o
  -4   8   3       43.89       40.12      9.82 o
  -3   8   3     1227.28     1195.15     39.89 o
  -2   8   3     1150.25     1124.59     37.83 o
  -1   8   3       82.47      104.90     13.31 o
   0   8   3       20.81       24.81      5.11 o
   1   8   3     1767.75     1808.29     35.09 o
   2   8   3      108.30       89.26     12.28 o
   3   8   3      351.45      358.98     21.31 o
   4   8   3      218.72      224.45     18.43 o
  -6   9   3       30.86       24.56      9.41 o
  -5   9   3       66.72       73.69     13.10 o
  -4   9   3     1405.47     1351.22     45.66 o
  -3   9   3     5695.86     5830.04    130.35 o
  -2   9   3       45.76       64.68     11.05 o
  -1   9   3      546.42      556.11     26.66 o
   0   9   3      336.97      336.43     18.85 o
   1   9   3      183.70      208.05     15.97 o
   2   9   3        2.37        2.05      6.96 o
   3   9   3     2791.95     2784.33     73.96 o
  -4  10   3     1960.43     2002.96     60.97 o
  -3  10   3      846.12      846.36     35.71 o
  -1 -12   4     3656.16     3642.74     92.38 o
   0 -12   4     1151.33     1169.73     43.14 o
   1 -12   4       35.37       30.29      9.82 o
   2 -12   4        8.19        2.05      6.96 o
  -3 -11   4      484.11      460.79     27.06 o
  -2 -11   4     3155.84     3181.87     82.76 o
  -1 -11   4     2619.37     2561.36     69.40 o
   0 -11   4        5.25        8.59      6.96 o
   1 -11   4       60.12       47.49     10.23 o
   2 -11   4      146.95      162.97     17.61 o
   3 -11   4     2134.37     2157.67     61.44 o
   4 -11   4      189.46      181.01     18.02 o
  -5 -10   4      183.47      171.59     16.79 o
  -4 -10   4      283.88      303.26     36.26 o
  -3 -10   4        0.63        3.51      5.73 o
  -2 -10   4        6.80       18.01      7.78 o
  -1 -10   4      393.00      414.00     23.36 o
   0 -10   4      606.67      574.35     26.67 o
   1 -10   4     4030.69     4050.29     93.54 o
   2 -10   4      371.04      384.03     22.13 o
   3 -10   4       85.38       69.60     11.87 o
   4 -10   4      540.72      568.49     19.11 o
   5 -10   4        1.73        5.59      5.60 o
  -6  -9   4     2715.70     2733.53     73.94 o
  -5  -9   4       23.61       37.66      9.82 o
  -4  -9   4      399.92      399.08     27.46 o
  -3  -9   4      148.33      159.71     10.12 o
  -2  -9   4     3150.97     3151.49     71.73 o
  -1  -9   4       30.34       27.02      8.60 o
   0  -9   4     8545.45     8773.18    173.49 o
   1  -9   4     3374.61     3280.74     77.64 o
   2  -9   4       12.28       13.59      4.42 o
   3  -9   4        4.28        7.48      4.72 o
   4  -9   4      544.02      491.33     25.02 o
   5  -9   4     1483.80     1409.34     45.67 o
   6  -9   4        2.30        9.41      9.41 o
  -7  -8   4      341.86      308.54     22.54 o
  -6  -8   4      190.37      164.64     16.38 o
  -5  -8   4      115.21      123.24     13.92 o
  -4  -8   4     1169.24     1208.12     33.52 o
  -3  -8   4        6.90       10.29     13.30 o
  -2  -8   4     1486.06     1467.52     29.44 o
  -1  -8   4     3277.35     3219.87     50.72 o
   0  -8   4     1577.18     1625.16     46.19 o
   1  -8   4      456.65      530.05     14.87 o
   2  -8   4       28.13       25.79      8.60 o
   3  -8   4       16.29       13.92      7.37 o
   4  -8   4      792.32      751.42     29.97 o
   5  -8   4        3.67        8.59      7.78 o
   6  -8   4      603.87      593.51     29.12 o
   7  -8   4      196.69      183.07     20.07 o
  -7  -7   4      950.06      951.88     38.19 o
  -6  -7   4      420.88      492.32     25.01 o
  -5  -7   4     6212.58     6399.71    134.29 o
  -4  -7   4     4712.62     4972.04     75.92 o
  -3  -7   4       17.42       27.52      5.73 o
  -2  -7   4      246.35      225.94      9.92 o
  -1  -7   4     1744.91     1819.01     31.69 o
   0  -7   4     4569.81     4653.65     53.89 o
   1  -7   4       26.26       22.51      7.37 o
   2  -7   4     8156.65     8258.66    160.19 o
   3  -7   4     2922.14     2913.96     68.47 o
   4  -7   4      293.58      294.65     18.03 o
   5  -7   4       14.30       14.73      8.19 o
   6  -7   4      358.88      343.43     21.72 o
   7  -7   4     1046.37     1000.66     39.02 o
  -8  -6   4        8.87       19.24      9.82 o
  -7  -6   4      415.29      433.67     23.77 o
  -6  -6   4     1358.95     1365.83     43.21 o
  -5  -6   4     3712.12     3992.52     89.85 o
  -4  -6   4        1.08        0.73      2.75 o
  -3  -6   4      666.59      602.72     16.52 o
  -2  -6   4      104.42       81.50      6.29 o
  -1  -6   4     2671.64     2648.02     47.00 o
   0  -6   4      308.94      324.25      9.84 o
   1  -6   4    15411.79    15786.19    380.70 o
   2  -6   4    11370.44    10785.10    201.46 o
   3  -6   4      102.80      104.01     11.47 o
   4  -6   4      112.06      104.01     12.28 o
   5  -6   4      646.57      647.23     27.50 o
   6  -6   4     2849.72     2804.02     70.77 o
   7  -6   4        4.39       22.10      9.41 o
   8  -6   4     2460.09     2609.69     73.04 o
  -7  -5   4      886.79      913.76     34.91 o
  -6  -5   4      169.38      154.82     14.74 o
  -5  -5   4      312.64      331.59     18.44 o
  -4  -5   4     1105.77     1076.96     23.14 o
  -3  -5   4    15555.79    16252.82    338.96 o
  -2  -5   4     4257.28     4558.25     86.46 o
  -1  -5   4     1278.10     1123.69     20.99 o
   0  -5   4     3436.34     3655.50     80.32 o
   1  -5   4      214.57      295.95     11.48 o
   2  -5   4     3710.82     4028.47     54.93 o
   3  -5   4        0.43       24.97      6.55 o
   4  -5   4     5410.48     5286.74    108.06 o
   5  -5   4      390.76      375.56     20.91 o
   6  -5   4       30.77       33.56      9.41 o
   7  -5   4      290.45      290.90     20.90 o
   8  -5   4       52.95       64.68     13.51 o
  -9  -4   4       41.07       40.93     10.23 o
  -8  -4   4      923.42      976.55     36.96 o
  -7  -4   4      113.06      104.41     13.10 o
  -6  -4   4      793.30      870.36     31.63 o
  -5  -4   4        1.76        2.05      4.50 o
  -4  -4   4    22928.51    23020.73    418.77 o
  -3  -4   4    18621.01    17997.05    229.44 o
  -2  -4   4        0.03       28.34      3.44 o
  -1  -4   4     1114.35     1044.81     19.05 o
   0  -4   4     2061.30     1795.15     27.99 o
   1  -4   4     4599.61     4362.27     58.88 o
   2  -4   4      307.10      265.19      6.89 o
   3  -4   4     9048.54     8493.63    110.63 o
   4  -4   4     5207.00     5305.38    107.71 o
   5  -4   4       20.87       25.38      8.19 o
   6  -4   4       36.62       41.75      9.82 o
   8  -4   4     1494.96     1515.66     50.19 o
  -9  -3   4       21.11        6.14      7.37 o
  -8  -3   4      958.95      927.90     34.91 o
  -7  -3   4      891.79      952.53     29.37 o
  -6  -3   4      322.49      360.71     18.45 o
  -5  -3   4      116.07      163.81     12.29 o
  -4  -3   4     2173.79     1972.36     42.74 o
  -3  -3   4       15.79       30.30      3.47 o
  -2  -3   4       85.34       72.83      4.48 o
  -1  -3   4     5736.16     6060.65     80.10 o
   0  -3   4      319.13      410.91      9.17 o
   1  -3   4      609.86      391.56     12.35 o
   2  -3   4      978.26      782.43     14.44 o
   3  -3   4     2401.20     2177.83     33.25 o
   4  -3   4      494.15      528.09     26.06 o
   5  -3   4      206.11      209.35     15.98 o
   6  -3   4      198.95      198.67     15.57 o
   7  -3   4      320.01      326.59     20.90 o
   8  -3   4       12.74       21.69      9.00 o
  -9  -2   4     2752.60     2948.37     75.62 o
  -8  -2   4     5155.78     5471.33    118.53 o
  -7  -2   4        8.04       11.87      5.73 o
  -6  -2   4     2618.22     2669.04     63.01 o
  -5  -2   4      932.80      872.00     17.68 o
  -4  -2   4     3621.87     3837.63     54.62 o
  -3  -2   4        1.75        5.56      1.67 o
  -2  -2   4     6111.77     4879.03    110.41 o
  -1  -2   4    21393.63    22609.97    386.53 o
   0  -2   4        2.10        6.02      1.96 o
   1  -2   4     1093.80      848.74     14.78 o
   2  -2   4     1942.94     1755.08     27.20 o
   3  -2   4     3190.10     3234.91     65.25 o
   4  -2   4      430.03      429.46     14.16 o
   5  -2   4    14950.59    15834.16    204.97 o
   6  -2   4     2947.99     2901.35     69.64 o
   7  -2   4       23.64       25.38      8.19 o
   8  -2   4        0.16       -4.09      6.96 o
  -9  -1   4     1863.06     1919.42     38.44 o
  -8  -1   4       31.47       35.61      8.19 o
  -7  -1   4     1244.88     1230.81     37.04 o
  -6  -1   4      129.02      137.25      7.67 o
  -5  -1   4      124.88      133.49      6.64 o
  -4  -1   4      223.55      209.79      7.29 o
  -3  -1   4    16582.38    16257.96    263.05 o
  -2  -1   4     8723.02     7139.01     94.43 o
  -1  -1   4      532.86      368.74     11.95 o
   0  -1   4     1440.08     1430.49     21.28 o
   1  -1   4       53.99       37.48      3.32 o
   2  -1   4     4082.05     3958.64     54.48 o
   3  -1   4      893.68      921.47     18.18 o
   4  -1   4    11963.69    12495.58    162.65 o
   5  -1   4    11475.39    11810.12    178.89 o
   6  -1   4      149.78      147.66      9.67 o
   7  -1   4        3.49       11.87      6.96 o
   8  -1   4       16.06       21.69      9.00 o
  -8   0   4      245.12      267.66      9.77 o
  -7   0   4     4548.72     4561.15    121.96 o
  -6   0   4     6500.83     6890.15     96.92 o
  -5   0   4      800.15      864.62     18.02 o
  -4   0   4     4712.86     4798.84     67.23 o
  -3   0   4      454.68      439.20     37.80 o
  -2   0   4      336.86      307.63      7.84 o
  -1   0   4     1120.74     1326.93     21.84 o
   0   0   4    27523.01    26982.17    486.26 o
   1   0   4      996.33      891.16     23.15 o
   2   0   4      656.75      533.26     17.28 o
   3   0   4      730.77      756.35     23.03 o
   4   0   4      970.08      989.71     29.63 o
   5   0   4     1053.77     1092.94     23.85 o
   6   0   4       20.56       27.52      5.50 o
   7   0   4     1129.97     1097.07     26.57 o
   8   0   4       65.96       43.39     10.64 o
  -9   1   4       18.16       17.60      7.78 o
  -8   1   4     3815.36     4140.96     94.70 o
  -7   1   4     5763.23     5996.95     72.97 o
  -6   1   4        8.70        7.72      2.76 o
  -5   1   4     4813.02     5174.14     58.72 o
  -4   1   4      563.83      492.21     11.51 o
  -3   1   4     2254.45     2304.56     27.14 o
  -2   1   4       41.52       22.77      2.90 o
  -1   1   4     8968.31     7668.82    102.95 o
   0   1   4    29310.43    28331.31    391.21 o
   1   1   4       55.31       20.88      4.50 o
   2   1   4     3142.66     2867.72     61.15 o
   3   1   4     1335.94     1382.62     36.32 o
   4   1   4     4095.28     3941.33     84.07 o
   5   1   4      386.73      457.17     21.32 o
   6   1   4     7583.37     7585.75    154.06 o
   7   1   4     1471.56     1406.96     31.55 o
   8   1   4      126.17      102.53     10.13 o
  -9   2   4      124.20      142.90     15.97 o
  -8   2   4     1387.32     1364.79     42.79 o
  -7   2   4        1.25        0.82      4.91 o
  -6   2   4      169.61      161.13      6.72 o
  -5   2   4     3352.37     3390.99     40.66 o
  -4   2   4     1271.82     1154.36     16.58 o
  -3   2   4     1242.14     1196.67     16.32 o
  -2   2   4      856.37      968.88     21.84 o
  -1   2   4      270.80      478.11     11.89 o
   0   2   4      273.99      242.97     34.46 o
   1   2   4       36.75       75.74      7.78 o
   2   2   4     1321.89     1365.03     35.51 o
   3   2   4        2.02        6.14      4.91 o
   4   2   4      350.44      301.35     17.22 o
   5   2   4     2166.34     2106.76     54.96 o
   6   2   4      858.32      862.85     32.44 o
   7   2   4      392.02      398.79     23.36 o
   8   2   4        7.11        7.37      7.78 o
  -9   3   4      476.47      491.52     25.83 o
  -8   3   4       52.12       64.68     11.05 o
  -7   3   4       20.78       22.92      7.37 o
  -6   3   4     3696.77     3719.30     84.48 o
  -5   3   4     9949.58    10298.38    111.17 o
  -4   3   4       79.23      104.79      7.05 o
  -3   3   4     3849.70     3825.97     44.33 o
  -2   3   4      866.21      905.52     14.44 o
  -1   3   4     2157.20     2133.51     26.75 o
   0   3   4      311.76      339.09     10.85 o
   1   3   4    18397.41    18258.33    333.27 o
   2   3   4     6191.99     6232.03    123.86 o
   3   3   4       33.42       33.98      7.37 o
   4   3   4      248.88      279.04     16.80 o
   5   3   4      642.04      626.26     26.68 o
   6   3   4     1670.20     1560.74     48.19 o
   7   3   4       90.00       83.11     13.10 o
  -9   4   4      161.13      153.56     18.02 o
  -8   4   4       78.93      104.39     13.51 o
  -7   4   4      266.55      260.57     17.62 o
  -6   4   4     2302.07     2271.82     59.11 o
  -5   4   4      575.27      606.57     24.21 o
  -4   4   4     1962.09     1955.35     50.03 o
  -3   4   4        5.02       19.91      9.52 o
  -2   4   4        1.01        9.61      2.38 o
  -1   4   4      381.99      383.63      8.79 o
   0   4   4     6010.94     5854.41     66.62 o
   1   4   4    23326.61    23876.74    312.75 o
   2   4   4      129.25      112.22     11.06 o
   3   4   4     1567.46     1494.47     42.48 o
   4   4   4      105.18      104.82     12.28 o
   5   4   4      587.04      554.64     25.84 o
   6   4   4      160.86      167.49     15.97 o
   7   4   4     2526.87     2428.93     68.94 o
  -8   5   4     1040.72     1061.03     39.43 o
  -7   5   4       10.37        4.50      6.96 o
  -6   5   4      126.23      116.29     12.28 o
  -5   5   4       37.10       34.38      8.19 o
  -4   5   4     6736.49     7068.72    146.54 o
  -3   5   4     7825.80     7623.29    155.26 o
  -2   5   4      374.24      405.84     23.81 o
  -1   5   4      787.75      741.21     13.90 o
   0   5   4     1374.15     1341.50     20.98 o
   1   5   4      121.96      142.08      9.09 o
   2   5   4       17.50       34.79      7.78 o
   3   5   4     3491.17     3402.43     79.38 o
   4   5   4     1453.44     1425.76     44.46 o
   5   5   4      513.81      484.70     25.01 o
   6   5   4       95.17       63.87     12.69 o
  -8   6   4      189.14      183.47     18.02 o
  -7   6   4      123.95      106.87     13.92 o
  -6   6   4        3.01        3.68      6.14 o
  -5   6   4     2498.68     2427.99     63.68 o
  -4   6   4    11167.88    11593.02    231.18 o
  -3   6   4       32.39       31.52      8.60 o
  -2   6   4     3339.06     3407.34     79.40 o
  -1   6   4      115.52      134.91     18.19 o
   0   6   4      861.62      910.84     17.22 o
   1   6   4      178.89      177.89     10.53 o
   2   6   4     7723.25     8076.36    162.36 o
   3   6   4     4700.87     4594.19    102.19 o
   4   6   4        0.30       -2.05      6.96 o
   5   6   4      325.94      283.96     20.49 o
   6   6   4      173.39      179.36     18.02 o
  -7   7   4      232.16      230.19     18.43 o
  -6   7   4      280.40      284.73     19.67 o
  -5   7   4      122.10      104.82     13.92 o
  -3   7   4       72.39       51.99      9.42 o
  -2   7   4     1603.52     1575.81     46.57 o
  -1   7   4     1230.70     1180.43     38.68 o
   0   7   4      215.01      218.05      8.68 o
   1   7   4       63.98       65.39      8.09 o
   2   7   4     1125.56     1126.42     38.23 o
   3   7   4      828.58      788.68     32.02 o
   4   7   4      173.82      161.76     15.97 o
   5   7   4      545.89      517.87     28.29 o
  -6   8   4      927.97      883.98     36.95 o
  -5   8   4      314.38      295.01     20.49 o
  -4   8   4        4.88       13.10      7.78 o
  -3   8   4     4434.24     4447.34    103.64 o
  -2   8   4     5601.24     5551.39    123.78 o
  -1   8   4      219.23      231.44     18.02 o
   0   8   4     1971.28     2006.77     58.97 o
   1   8   4       93.92       74.92     11.46 o
   2   8   4      637.13      677.29     29.95 o
   3   8   4       29.85       10.64      8.60 o
   4   8   4     3094.21     3021.29     80.23 o
  -5   9   4      165.58      190.42     17.61 o
  -4   9   4       99.86      126.10     15.97 o
  -3   9   4     3024.54     3134.05     81.50 o
  -2   9   4        0.10       -6.14      6.14 o
  -1   9   4      633.35      576.76     28.30 o
   2   9   4      100.58       97.03     13.92 o
  -3  10   4       12.64       22.92     10.23 o
  -1 -12   5     2656.66     2706.37     74.74 o
   0 -12   5      739.52      789.00     34.47 o
   1 -12   5        7.21        7.37      7.37 o
   2 -12   5       22.28       22.10      9.00 o
  -4 -11   5      275.58      312.56     24.17 o
  -3 -11   5      357.37      386.83     25.41 o
  -2 -11   5        3.69       11.87      7.78 o
  -1 -11   5       92.39      111.36     14.74 o
   0 -11   5      257.74      272.42     20.07 o
   2 -11   5     2049.39     2004.44     58.54 o
   3 -11   5       43.55       51.58     11.05 o
   4 -11   5        6.84        1.64      7.78 o
  -5 -10   5     2276.43     2372.07     51.76 o
  -4 -10   5      129.13      119.70     10.53 o
  -3 -10   5      251.37      286.23     13.76 o
  -2 -10   5      768.70      765.13     32.84 o
  -1 -10   5     2288.86     2283.93     62.35 o
   0 -10   5     1775.04     1666.26     49.87 o
   2 -10   5     1056.71     1084.04     38.22 o
   3 -10   5        0.02       -6.55      6.55 o
   4 -10   5        0.07       -3.58      4.61 o
   5 -10   5      909.09      895.40     37.36 o
  -6  -9   5      313.93      330.23     22.94 o
  -5  -9   5      126.24      121.94     10.96 o
  -4  -9   5       58.28       86.01      8.96 o
  -3  -9   5      697.90      737.09     21.21 o
  -2  -9   5       92.25       70.17      9.21 o
  -1  -9   5        8.11       11.46      6.55 o
   0  -9   5     1067.61     1098.61     37.42 o
   1  -9   5      197.48      307.21     19.25 o
   2  -9   5      437.73      401.00     21.73 o
   3  -9   5      172.32      170.78     15.56 o
   4  -9   5       22.70       27.83      9.41 o
   5  -9   5      716.40      697.97     32.01 o
   6  -9   5       17.74       16.37      9.82 o
  -7  -8   5      220.22      189.63     18.43 o
  -6  -8   5     1545.69     1688.22     51.86 o
  -5  -8   5       69.68       76.32     15.56 o
  -4  -8   5     7904.87     8235.31    118.28 o
  -3  -8   5     5485.76     5743.66     85.43 o
  -2  -8   5      157.67      178.39      9.62 o
  -1  -8   5      127.71      124.90      8.36 o
   0  -8   5      386.96      424.79     22.14 o
   1  -8   5     1587.15     1528.92     44.12 o
   2  -8   5        2.24       -3.27      6.96 o
   3  -8   5     3670.57     3757.07     85.64 o
   4  -8   5      604.64      563.72     26.26 o
   5  -8   5        5.80       -0.82      6.96 o
   6  -8   5        7.42        4.91      8.59 o
   7  -8   5      341.01      372.86     26.22 o
  -7  -7   5       34.18       20.06      8.60 o
  -6  -7   5      805.92      867.46     33.66 o
  -5  -7   5     4854.60     4959.28    108.54 o
  -4  -7   5     4939.21     4972.61     61.97 o
  -3  -7   5     1124.73     1201.26     26.27 o
  -2  -7   5      430.88      500.69     14.95 o
  -1  -7   5       16.31       24.17      4.39 o
   0  -7   5     2234.39     2310.15     37.39 o
   1  -7   5      289.48      332.42     18.45 o
   2  -7   5     5176.77     4768.31    100.33 o
   3  -7   5     2928.47     2849.36     67.62 o
   4  -7   5       33.89       34.79      9.82 o
   5  -7   5       49.27       56.90     11.87 o
   6  -7   5      213.74      208.89     18.02 o
   7  -7   5     1032.63     1004.66     40.25 o
  -8  -6   5     1124.48     1120.41     42.32 o
  -7  -6   5      451.13      424.31     23.78 o
  -6  -6   5      275.71      309.75     18.85 o
  -5  -6   5       75.56       74.92     10.64 o
  -4  -6   5     1323.00     1321.65     27.65 o
  -3  -6   5     1093.66     1088.05     23.53 o
  -2  -6   5    15885.25    15778.44    459.38 o
  -1  -6   5     2393.61     2361.03     42.76 o
   0  -6   5     1719.63     1810.47     30.03 o
   1  -6   5       24.65       49.16      7.16 o
   2  -6   5      483.90      494.90     20.93 o
   3  -6   5      667.11      627.08     25.05 o
   4  -6   5     1053.71     1062.73     34.96 o
   5  -6   5     3496.07     3718.65     85.97 o
   6  -6   5        2.74       27.83      9.82 o
   7  -6   5        0.35        0.00      8.19 o
  -8  -5   5      187.64      177.33     17.20 o
  -7  -5   5      750.91      761.42     31.20 o
  -6  -5   5      588.98      593.71     26.26 o
  -5  -5   5     1193.52     1257.02     37.87 o
  -4  -5   5     4192.72     4367.28     65.37 o
  -3  -5   5    18323.00    18455.86    526.66 o
  -2  -5   5    11233.81    11045.75    151.85 o
  -1  -5   5     1021.16     1223.18     24.73 o
   0  -5   5     1670.36     1836.01     31.26 o
   1  -5   5      740.00      665.28     13.82 o
   2  -5   5     5659.62     5230.22     70.78 o
   3  -5   5      123.18      135.15     11.88 o
   4  -5   5    15208.51    15929.30    292.37 o
   5  -5   5     3435.74     3536.92     81.85 o
   6  -5   5       30.88       42.16      9.82 o
   7  -5   5        0.33       13.92      8.59 o
   8  -5   5      217.09      258.03     22.12 o
  -9  -4   5        0.03       13.92      8.19 o
  -8  -4   5        0.09       11.46      7.37 o
  -7  -4   5     1350.99     1361.28     44.03 o
  -6  -4   5      114.68      114.25     12.69 o
  -5  -4   5      832.85      961.34     31.65 o
  -4  -4   5     3933.06     4028.47     59.46 o
  -3  -4   5      750.08      808.47     17.45 o
  -2  -4   5     3563.90     3830.41     54.93 o
  -1  -4   5     1015.20     1031.31     19.19 o
   0  -4   5     5333.50     4865.08    121.31 o
   1  -4   5      531.27      574.77     12.04 o
   2  -4   5       21.52       24.16      3.10 o
   3  -4   5     1280.66     1268.45     22.47 o
   4  -4   5      659.26      668.98     25.87 o
   5  -4   5      180.29      163.02     14.34 o
   6  -4   5       85.74       66.32     11.87 o
   7  -4   5      119.10      155.59     17.20 o
   8  -4   5      526.11      506.77     27.88 o
  -9  -3   5       85.33       69.19     12.69 o
  -8  -3   5     4662.24     4865.21     94.33 o
  -7  -3   5     5276.02     5330.21    115.44 o
  -6  -3   5       39.03       36.02      7.37 o
  -5  -3   5     3055.34     3041.89     69.05 o
  -4  -3   5     2129.87     2201.69     65.31 o
  -3  -3   5     2879.67     2707.49     40.44 o
  -2  -3   5      308.60      398.89     10.15 o
  -1  -3   5    14428.49    13598.33    172.94 o
   0  -3   5     3344.82     2686.47     38.73 o
   1  -3   5     1463.54     1646.31     25.75 o
   2  -3   5      102.00      114.91      5.60 o
   3  -3   5     1266.47     1331.94     23.66 o
   4  -3   5     4070.82     4236.29     61.42 o
   5  -3   5     1518.06     1623.62     45.34 o
   6  -3   5     5460.53     5699.40    120.54 o
   7  -3   5      349.74      364.32     21.72 o
   8  -3   5        3.74        5.32      7.37 o
  -9  -2   5      440.55      438.60     25.00 o
  -8  -2   5     1716.62     1726.19     50.67 o
  -7  -2   5       17.97       19.65      6.55 o
  -6  -2   5      898.58      904.32     30.01 o
  -5  -2   5       16.67       15.68      5.73 o
  -4  -2   5      766.06      666.90     13.84 o
  -3  -2   5      858.41      855.65     12.58 o
  -2  -2   5      456.76      399.14      7.22 o
  -1  -2   5     9749.80     9063.78    116.35 o
   0  -2   5      401.44      467.58     10.31 o
   1  -2   5     3013.22     3323.75     46.32 o
   2  -2   5     1017.55     1168.78     20.70 o
   3  -2   5     2692.93     2870.76     55.78 o
   4  -2   5      112.65      110.40     10.65 o
   5  -2   5    11944.79    12574.91    166.14 o
   6  -2   5     2673.26     2741.01     68.29 o
   7  -2   5       40.37       47.48     10.64 o
   8  -2   5        2.69        9.00      7.78 o
  -9  -1   5        1.20        2.86      6.96 o
  -8  -1   5       57.71       59.77      9.82 o
  -7  -1   5        2.90        3.11      8.19 o
  -6  -1   5     7225.85     7544.34    104.99 o
  -5  -1   5     7743.05     7801.41    106.73 o
  -4  -1   5      914.12      793.04     50.24 o
  -3  -1   5     1157.01     1166.85     20.26 o
  -2  -1   5      363.35      229.60      7.11 o
  -1  -1   5     1859.23     1855.85     28.89 o
   0  -1   5      208.83      192.51      6.01 o
   1  -1   5    12396.66    11851.12    150.78 o
   2  -1   5     2426.24     2460.66     48.96 o
   3  -1   5      993.63     1044.15     36.65 o
   4  -1   5        6.14        7.74      3.73 o
   5  -1   5      293.82      271.88     11.73 o
   6  -1   5      273.06      275.72     12.29 o
   7  -1   5      237.06      238.41     18.02 o
   8  -1   5      936.30      888.11     36.54 o
  -8   0   5       83.84       67.40      7.09 o
  -7   0   5     6586.22     6896.04    107.01 o
  -6   0   5     9590.21     9558.28    130.78 o
  -5   0   5      868.95      829.94     17.87 o
  -4   0   5     6387.71     6330.33     87.25 o
  -3   0   5      768.81      760.11     15.42 o
  -2   0   5     1199.59     1000.73     18.43 o
  -1   0   5      564.20      544.03     40.74 o
   0   0   5    54461.63    55728.14   1416.79 o
   1   0   5    29565.13    30410.54    391.49 o
   2   0   5      406.91      505.28     18.47 o
   3   0   5      811.82      823.83     25.50 o
   4   0   5     1138.02     1189.22     24.31 o
   5   0   5     3927.11     4040.46     62.46 o
   6   0   5      223.09      215.85     11.73 o
   7   0   5     3142.94     2967.90     52.68 o
   8   0   5      492.16      464.89     26.65 o
  -9   1   5      187.42      179.79     15.97 o
  -8   1   5       94.04       72.47     11.05 o
  -7   1   5      708.49      720.16     18.55 o
  -6   1   5       26.96       14.80      3.89 o
  -5   1   5       27.81       29.30      3.34 o
  -4   1   5     5766.44     5453.88     60.50 o
  -3   1   5      909.17      995.46     19.08 o
  -2   1   5     1786.56     1934.19     31.56 o
  -1   1   5     2495.32     2512.74     77.95 o
   0   1   5     7675.58     7440.14    162.15 o
   1   1   5     2616.97     2536.01     55.92 o
   2   1   5       84.69      114.25      9.42 o
   3   1   5     1816.67     1810.06     45.90 o
   4   1   5        0.35       10.23      6.14 o
   5   1   5       57.28       64.27     10.23 o
   6   1   5     1364.79     1362.90     42.38 o
   7   1   5       53.36       67.00      8.38 o
   8   1   5      223.87      236.93     14.47 o
  -9   2   5     1235.31     1251.60     42.34 o
  -8   2   5       96.87       88.43     12.28 o
  -7   2   5      233.93      247.03     15.57 o
  -6   2   5       19.61       32.34      7.78 o
  -5   2   5    11739.20    11897.36    159.39 o
  -4   2   5    11748.65    11863.08    158.36 o
  -3   2   5      619.61      605.54     14.36 o
  -2   2   5     2434.25     2430.37     38.71 o
  -1   2   5     3599.41     3499.79     98.10 o
   0   2   5     4424.20     4641.93     68.03 o
   1   2   5      821.47      897.55     27.16 o
   2   2   5    21646.65    22061.17    401.35 o
   3   2   5     7736.08     7888.53    155.46 o
   4   2   5     1356.69     1313.58     39.13 o
   5   2   5      218.17      204.01     15.57 o
   6   2   5      184.69      181.44     16.79 o
   7   2   5     1504.24     1462.71     48.14 o
  -9   3   5       32.63       38.48     11.05 o
  -8   3   5       52.91       99.06     13.10 o
  -7   3   5      250.63      291.70     18.44 o
  -6   3   5       50.02       60.59      9.42 o
  -5   3   5     2948.95     2831.60     45.24 o
  -4   3   5        2.38       15.11      7.57 o
  -3   3   5      255.93      249.71     11.07 o
  -2   3   5      333.04      336.59      7.34 o
  -1   3   5      192.43      172.74      8.39 o
   0   3   5      739.50      802.90     18.71 o
   1   3   5    13242.51    13533.40    252.82 o
   2   3   5     7216.54     7229.14    143.69 o
   3   3   5      626.95      567.36     23.40 o
   4   3   5      256.73      259.77     17.21 o
   5   3   5        0.03        8.59      6.96 o
   6   3   5     1300.29     1196.32     41.95 o
   7   3   5       45.45       51.99     12.28 o
  -9   4   5     2404.94     2377.60     68.07 o
  -8   4   5      226.38      187.60     15.97 o
  -7   4   5     2060.13     2103.99     58.17 o
  -6   4   5      491.05      466.72     22.97 o
  -5   4   5      209.14      242.11     15.57 o
  -4   4   5        0.20        6.76      5.32 o
  -3   4   5     8321.20     8310.53    115.94 o
  -2   4   5     3917.87     3926.97     60.60 o
  -1   4   5      440.75      446.12      9.86 o
   0   4   5       11.00       11.23      5.32 o
   1   4   5      492.53      505.54     21.34 o
   2   4   5      971.60     1009.58     32.90 o
   3   4   5      736.03      643.89     26.28 o
   4   4   5     4635.00     4616.15    103.04 o
   5   4   5      303.95      324.93     20.90 o
   6   4   5      239.61      205.63     18.02 o
  -8   5   5     1560.37     1464.90     48.97 o
  -7   5   5      236.32      224.48     17.20 o
  -6   5   5       11.47       21.69      7.78 o
  -5   5   5        0.01        3.27      5.73 o
  -4   5   5     6940.87     6956.93    145.63 o
  -3   5   5    11900.26    11580.45    279.21 o
  -2   5   5       68.66       66.28      6.93 o
  -1   5   5     3956.29     3980.37     48.69 o
   0   5   5      409.68      445.09     35.27 o
   1   5   5     1351.15     1359.68     39.95 o
   2   5   5      145.35      149.89     13.92 o
   3   5   5     6904.44     6888.58    143.56 o
   4   5   5     2817.77     2727.99     70.34 o
   5   5   5      133.12      124.07     15.15 o
   6   5   5       37.13       29.47     10.64 o
  -8   6   5     1066.86      996.44     39.84 o
  -7   6   5     1107.96     1110.20     41.09 o
  -6   6   5      307.21      299.52     19.67 o
  -5   6   5      350.40      347.96     20.90 o
  -4   6   5     1294.45     1337.38     42.80 o
  -3   6   5       10.12        6.55      6.96 o
  -2   6   5      103.45       99.27      8.54 o
  -1   6   5     1313.61     1326.35     28.78 o
   0   6   5      348.85      353.98     14.19 o
   1   6   5     1036.53     1065.98     35.77 o
   2   6   5      734.38      668.31     27.91 o
   3   6   5      285.87      315.90     20.90 o
   4   6   5      962.20      887.97     35.32 o
   5   6   5        8.99       20.46      9.82 o
  -7   7   5      236.89      231.83     19.25 o
  -6   7   5     2513.62     2457.79     68.96 o
  -5   7   5       72.78       70.41     11.87 o
  -4   7   5      212.58      230.20     17.61 o
  -3   7   5       44.27       40.52      9.41 o
  -2   7   5     7778.17     7729.70    163.37 o
  -1   7   5     4349.21     4422.88    102.89 o
   0   7   5      154.28      160.23     10.96 o
   1   7   5     1046.69     1027.00     35.75 o
   2   7   5     1303.02     1226.49     41.13 o
   3   7   5     1995.30     2026.96     58.95 o
   4   7   5       20.61       22.51     10.23 o
  -6   8   5      154.85      154.38     18.02 o
  -5   8   5       27.63       31.11      9.82 o
  -4   8   5      382.37      360.25     22.13 o
  -3   8   5      602.48      590.67     28.71 o
  -2   8   5     1895.67     1824.37     54.41 o
  -1   8   5       86.46       68.78     12.28 o
   0   8   5      628.31      566.53     29.13 o
   1   8   5       24.67       36.02      9.41 o
   2   8   5      303.84      269.18     20.49 o
   3   8   5       16.97       11.87      9.41 o
  -4   9   5      927.82      893.80     37.36 o
  -3   9   5       79.06       69.19     12.69 o
  -2   9   5        1.49        4.50      6.96 o
  -1   9   5       16.20       33.15     10.23 o
  -2 -12   6      103.57      104.40     15.56 o
  -1 -12   6      139.75      152.32     17.61 o
   0 -12   6      111.02      107.68     15.15 o
   1 -12   6      420.92      455.35     26.23 o
   2 -12   6      709.11      683.46     32.82 o
  -4 -11   6      786.65      776.39     37.75 o
  -3 -11   6      125.51      114.24     15.97 o
  -2 -11   6       75.29       82.69     13.51 o
  -1 -11   6     1058.50     1049.70     39.85 o
   0 -11   6      760.17      773.61     32.83 o
   1 -11   6     1187.48     1156.64     42.34 o
   2 -11   6     4725.87     4545.32    105.28 o
   3 -11   6      922.27      890.55     36.13 o
   4 -11   6        1.85       21.28     10.23 o
  -5 -10   6      309.08      351.78     16.68 o
  -4 -10   6        2.68        7.79      6.34 o
  -3 -10   6      650.98      686.57     20.96 o
  -2 -10   6      981.98      953.91     37.38 o
  -1 -10   6      500.20      529.81     26.65 o
   0 -10   6       94.55       81.88     12.28 o
   1 -10   6     2475.68     2446.65     65.29 o
   2 -10   6       27.99       20.47      8.60 o
   3 -10   6      275.62      254.01     19.66 o
   4 -10   6      432.33      418.10     24.59 o
   5 -10   6        8.70       29.06     11.05 o
  -6  -9   6      271.20      224.08     19.66 o
  -5  -9   6      674.73      652.72     21.61 o
  -4  -9   6     1277.75     1320.19     30.97 o
  -3  -9   6     8342.15     8705.51    124.30 o
  -2  -9   6     1611.14     1700.91     33.85 o
  -1  -9   6      102.83       88.44     12.28 o
   0  -9   6        9.54       45.02      9.82 o
   1  -9   6      656.27      662.40     27.91 o
   2  -9   6     1666.58     1689.52     49.45 o
   3  -9   6      656.04      630.27     28.31 o
   4  -9   6     3016.46     2858.86     73.68 o
   5  -9   6      164.99      220.73     19.66 o
   6  -9   6        0.45        7.37      9.00 o
  -7  -8   6      104.01       82.29     13.92 o
  -6  -8   6      470.22      471.46     25.42 o
  -5  -8   6       30.86       21.32      5.64 o
  -4  -8   6     2273.49     2495.24     37.32 o
  -3  -8   6     1565.00     1592.55     32.83 o
  -2  -8   6        1.95        5.23      3.84 o
  -1  -8   6        2.30        5.73      5.53 o
   0  -8   6       85.62       88.85     11.87 o
   1  -8   6     1695.84     1783.17     49.09 o
   2  -8   6      155.95      147.03     14.33 o
   3  -8   6     4310.48     3900.91     88.76 o
   4  -8   6     1241.85     1181.26     40.31 o
   5  -8   6       36.95       38.07     11.05 o
   6  -8   6       17.08       18.83      9.82 o
  -8  -7   6     2920.49     2972.51     80.58 o
  -7  -7   6     1301.83     1253.25     44.00 o
  -6  -7   6      875.99      792.55     31.62 o
  -5  -7   6      344.47      341.73     14.33 o
  -4  -7   6       60.58       59.36      7.05 o
  -3  -7   6     1549.64     1533.99     30.80 o
  -2  -7   6       65.47       74.30      6.88 o
  -1  -7   6     6669.76     6870.64     95.85 o
   0  -7   6        4.64        5.37      3.16 o
   1  -7   6       90.99      111.78     12.69 o
   2  -7   6      101.90       87.63     11.47 o
   3  -7   6      126.50      153.97     14.33 o
   4  -7   6      135.53      129.40     14.33 o
   5  -7   6     1525.55     1551.39     49.00 o
   6  -7   6     1843.01     1920.04     57.68 o
   7  -7   6       20.16       23.33     10.23 o
  -8  -6   6     1826.53     1920.89     59.31 o
  -7  -6   6      408.01      458.26     24.59 o
  -6  -6   6     1267.81     1242.35     41.14 o
  -5  -6   6      374.10      386.17     20.09 o
  -4  -6   6     1410.46     1509.40     37.09 o
  -3  -6   6      862.44      918.73     21.29 o
  -2  -6   6    17612.03    17678.22    228.06 o
  -1  -6   6     4443.14     4511.50     65.36 o
   0  -6   6      849.05      793.94     17.10 o
   1  -6   6      476.99      480.27     11.99 o
   2  -6   6     2370.61     2280.91     55.12 o
   3  -6   6     6001.32     5783.30    118.35 o
   4  -6   6     1758.11     1753.54     48.68 o
   5  -6   6    10014.52    10185.24    199.73 o
   6  -6   6     1390.70     1344.94     45.67 o
   7  -6   6        2.55        0.41      7.78 o
  -8  -5   6      101.67       99.90     13.92 o
  -7  -5   6      115.99      113.01     13.92 o
  -6  -5   6     3492.97     3571.60     83.90 o
  -5  -5   6        1.58        0.41      4.50 o
  -4  -5   6      270.81      298.12     11.15 o
  -3  -5   6     1136.67     1213.92     44.49 o
  -2  -5   6      697.53      701.68     17.88 o
  -1  -5   6      501.57      413.19     11.74 o
   0  -5   6      396.16      436.55     11.53 o
   1  -5   6      732.01      757.91     16.45 o
   2  -5   6      815.63      797.21     16.00 o
   3  -5   6      237.00      211.04     15.16 o
   4  -5   6     6457.67     6464.66    131.12 o
   5  -5   6      212.18      214.65     18.02 o
   6  -5   6      220.81      213.00     17.61 o
   7  -5   6      184.19      161.77     18.02 o
  -9  -4   6       70.99       67.14     11.87 o
  -8  -4   6      865.99      864.67     35.31 o
  -7  -4   6     6900.77     6895.39    145.09 o
  -6  -4   6     4171.71     4109.85     92.54 o
  -5  -4   6      738.40      695.46     25.88 o
  -4  -4   6     1329.28     1360.02     29.89 o
  -3  -4   6     1524.26     1599.15     28.04 o
  -2  -4   6     3700.78     3502.61     56.45 o
   0  -4   6    25010.44    25329.01    333.97 o
   1  -4   6     5091.04     5260.09     79.17 o
   2  -4   6      122.39      135.03      6.40 o
   3  -4   6      352.80      347.68     10.54 o
   4  -4   6     2801.19     3038.64     70.12 o
   5  -4   6     2169.84     2324.51     60.32 o
   6  -4   6     1032.54     1047.52     37.81 o
   7  -4   6     2178.97     2071.61     60.64 o
   8  -4   6       39.09       49.94     12.28 o
  -9  -3   6       46.01       35.20      9.82 o
  -8  -3   6     1712.04     1580.09     49.02 o
  -7  -3   6     3052.11     3083.07     75.43 o
  -6  -3   6      122.65      158.48     12.69 o
  -5  -3   6      298.51      288.58     15.58 o
  -4  -3   6      510.50      518.60     11.91 o
  -3  -3   6      452.93      512.76     17.90 o
  -2  -3   6     1919.43     2003.08     31.40 o
  -1  -3   6     3181.92     2531.09     37.83 o
   0  -3   6     2710.73     2829.34     41.09 o
   1  -3   6       18.18       30.71      3.54 o
   2  -3   6       98.50      119.96      6.35 o
   3  -3   6      126.53      134.57     11.26 o
   4  -3   6     2515.79     2599.48     42.12 o
   5  -3   6      187.89      190.47     15.16 o
   6  -3   6     4352.94     4241.92     96.19 o
   7  -3   6      528.51      571.63     28.29 o
   8  -3   6       40.30       29.47     10.64 o
  -9  -2   6      705.82      677.79     30.77 o
  -8  -2   6      189.04      201.92     15.56 o
  -7  -2   6      396.81      380.44     20.09 o
  -6  -2   6       46.45       43.80      7.78 o
  -5  -2   6    12983.19    13155.67    174.50 o
  -4  -2   6     5521.73     5034.02    118.68 o
  -3  -2   6     2072.51     2015.42     25.01 o
  -2  -2   6     2190.17     2319.17     38.23 o
  -1  -2   6      177.08      219.91      7.25 o
   0  -2   6     3481.11     3510.58     48.92 o
   1  -2   6     4996.97     5385.27     72.63 o
   2  -2   6     9492.57     9787.19    127.81 o
   3  -2   6      243.59      260.76     25.41 o
   4  -2   6      238.27      241.98     10.71 o
   5  -2   6      505.55      513.26     15.79 o
   6  -2   6      203.99      221.19     17.20 o
   7  -2   6      203.72      162.19     17.20 o
   8  -2   6      596.60      577.41     29.94 o
  -9  -1   6       45.34       46.66     10.23 o
  -8  -1   6       89.71       79.84     11.46 o
  -7  -1   6       28.71       41.62      5.35 o
  -6  -1   6     6940.55     7055.03     99.39 o
  -5  -1   6    10015.94    10205.77    137.65 o
  -4  -1   6     1602.32     1710.63     28.76 o
  -3  -1   6     3049.24     2963.67     62.31 o
  -2  -1   6     1246.42     1400.47     24.11 o
  -1  -1   6     3044.47     2712.37     41.10 o
   0  -1   6     2150.97     2056.70     30.60 o
   1  -1   6    50129.39    52885.53   1332.88 o
   2  -1   6    13110.03    13911.68    178.67 o
   3  -1   6      958.26      968.67     20.37 o
   4  -1   6      132.32      138.39      9.12 o
   5  -1   6      538.92      542.61     16.39 o
   6  -1   6     1983.31     1949.06     37.61 o
   7  -1   6      404.31      424.22     24.59 o
   8  -1   6     2441.95     2284.67     66.43 o
  -8   0   6      339.99      338.52     13.47 o
  -7   0   6       53.99       42.26      5.64 o
  -6   0   6      343.27      348.25     12.03 o
  -5   0   6     1708.23     1768.53     30.80 o
  -4   0   6      143.15      172.17     13.31 o
  -3   0   6     8516.41     8109.89    110.06 o
  -2   0   6     1226.35     1203.57     22.20 o
  -1   0   6      815.85      775.26     16.75 o
   0   0   6     5034.68     4921.20     66.19 o
   1   0   6     7712.96     8379.25    226.66 o
   2   0   6      218.10      201.81     18.65 o
   3   0   6      163.15      159.97      8.54 o
   4   0   6     2511.85     2534.44     42.47 o
   5   0   6      986.29      980.35     23.69 o
   6   0   6       16.49       18.59      5.48 o
   7   0   6     1298.27     1207.84     29.36 o
  -9   1   6      471.94      514.07     25.01 o
  -8   1   6     1746.86     1821.02     51.09 o
  -7   1   6      126.25      140.86      8.80 o
  -6   1   6      219.34      193.88      9.41 o
  -5   1   6      231.40      250.40     17.01 o
  -4   1   6    24144.60    24286.32    315.19 o
  -3   1   6     7612.79     7030.09    102.17 o
  -2   1   6     3843.67     3921.43     77.97 o
  -1   1   6     1606.73     1670.34     29.71 o
   0   1   6      132.10       95.04      9.01 o
   1   1   6     8043.01     8155.06    157.13 o
   2   1   6     2216.90     2275.86     54.32 o
   3   1   6    11808.96    12169.83    230.48 o
   4   1   6     1744.93     1714.01     47.04 o
   5   1   6       32.62       35.61      9.41 o
   6   1   6       25.02       26.00      6.00 o
   7   1   6      916.80      815.48     24.10 o
  -9   2   6      177.18      203.12     17.61 o
  -8   2   6      113.21      101.95     13.10 o
  -7   2   6        5.65       -2.86      5.32 o
  -6   2   6      599.15      541.95     15.47 o
  -5   2   6      237.19      249.17     10.26 o
  -4   2   6     4520.80     4479.95     66.26 o
  -3   2   6      799.89      827.84     18.61 o
  -2   2   6      195.16      159.41      8.11 o
  -1   2   6     1092.76     1022.04     22.88 o
   0   2   6     1989.22     1878.11     33.67 o
   1   2   6       31.86       25.38      6.55 o
   2   2   6     6367.65     6856.23    137.57 o
   3   2   6      128.11      144.56     13.10 o
   4   2   6       99.39       83.53     11.46 o
   5   2   6       37.26       18.42      8.19 o
   6   2   6      268.15      265.88     20.07 o
   7   2   6     1086.15     1054.65     28.46 o
  -9   3   6     2616.24     2604.53     71.43 o
  -8   3   6     2097.39     2109.83     59.39 o
  -7   3   6      948.50      945.68     33.69 o
  -6   3   6     2401.52     2444.20     62.02 o
  -5   3   6     1113.52     1033.65     22.89 o
  -4   3   6     1268.24     1306.96     49.02 o
  -3   3   6     2096.17     2077.98     36.74 o
  -2   3   6     9270.68     9291.52    128.93 o
  -1   3   6     2380.41     2297.62     40.04 o
   0   3   6     2082.46     1984.47     36.41 o
   1   3   6      488.50      514.99     21.75 o
   2   3   6        1.19        5.73      6.14 o
   3   3   6      910.90      918.14     32.47 o
   4   3   6      243.34      233.11     17.21 o
   5   3   6     3383.51     3270.80     81.26 o
   6   3   6        3.54       15.14      8.59 o
  -8   4   6      112.72      122.01     14.33 o
  -7   4   6     1736.53     1716.68     51.08 o
  -6   4   6       49.69       60.58     10.23 o
  -5   4   6      282.78      264.31     17.21 o
  -4   4   6       93.54       88.72      7.51 o
  -3   4   6    12511.87    12756.07    174.03 o
  -2   4   6     6971.12     6833.30     99.18 o
  -1   4   6      722.29      722.90     19.17 o
   0   4   6     1681.51     1712.86     33.93 o
   1   4   6      223.25      215.92     15.98 o
   2   4   6     2252.69     2419.77     61.61 o
   3   4   6      299.49      297.10     18.44 o
   4   4   6     5614.94     5557.19    122.15 o
   5   4   6     1590.79     1591.09     51.05 o
   6   4   6        0.75       -7.37      7.37 o
  -8   5   6       22.10       12.28      9.00 o
  -7   5   6     1797.40     1909.78     57.26 o
  -6   5   6     1255.73     1288.49     43.18 o
  -5   5   6      555.17      589.88     26.66 o
  -4   5   6      435.72      459.25     22.96 o
  -3   5   6     3366.92     3105.80    215.03 o
  -2   5   6      985.48      959.74     23.68 o
  -1   5   6      110.57      113.68     10.65 o
   0   5   6     2922.09     2815.30     49.77 o
   1   5   6       10.59       18.42      8.19 o
   2   5   6      543.36      541.48     25.43 o
   3   5   6      712.98      689.11     29.55 o
   5   5   6       74.40       53.22     11.87 o
  -7   6   6     2430.21     2382.66     68.51 o
  -6   6   6      402.63      388.56     22.95 o
  -5   6   6     1784.78     1717.60     51.92 o
  -4   6   6      133.08      131.45     13.92 o
  -3   6   6      155.97      175.28     15.15 o
  -2   6   6      451.37      438.56     15.95 o
  -1   6   6     8442.84     8560.49    124.16 o
   0   6   6     3707.16     3751.81     63.38 o
   1   6   6      625.04      668.81     28.72 o
   2   6   6      573.74      580.83     27.48 o
   3   6   6      577.51      546.32     27.07 o
   4   6   6     1376.37     1379.76     47.71 o
   5   6   6       19.17       10.64     10.23 o
  -6   7   6      108.26       88.84     13.92 o
  -5   7   6      351.95      369.63     22.54 o
  -4   7   6        0.09        0.82      6.96 o
  -3   7   6      164.82      144.15     14.74 o
  -2   7   6     2300.32     2317.89     64.42 o
  -1   7   6      976.60      942.87     36.98 o
   0   7   6      673.92      665.22     21.42 o
   1   7   6       75.11       85.15     12.69 o
   2   7   6       64.79       64.68     11.87 o
   3   7   6      646.51      650.16     31.58 o
   4   7   6        0.86        5.32      8.59 o
  -5   8   6     1799.41     1749.27     56.41 o
  -4   8   6      598.56      575.83     29.53 o
  -3   8   6      428.10      454.58     25.82 o
  -2   8   6      213.52      185.13     18.02 o
  -1   8   6     1048.78     1057.06     41.49 o
   0   8   6      468.00      475.96     27.88 o
   1   8   6     4068.19     4282.91    100.87 o
   2   8   6      418.91      376.25     24.18 o
  -3   9   6       74.16       79.83     13.92 o
  -2   9   6       49.04       49.53     12.28 o
  -1   9   6      121.80      145.76     18.42 o
  -2 -12   7      281.83      292.08     22.12 o
  -1 -12   7       43.83       67.13     13.10 o
   0 -12   7      600.32      555.28     28.71 o
   1 -12   7      977.58      978.92     39.83 o
  -4 -11   7        6.53       13.92      9.41 o
  -3 -11   7      229.83      280.57     22.12 o
  -2 -11   7      833.93      794.70     35.71 o
  -1 -11   7      525.71      494.11     26.65 o
   0 -11   7      350.55      382.33     22.95 o
   1 -11   7       22.45       47.89     11.05 o
   2 -11   7     1154.54     1241.86     44.38 o
   3 -11   7       15.77       14.73      9.82 o
   4 -11   7       28.04       31.93     11.87 o
  -5 -10   7      532.50      588.36     21.48 o
  -4 -10   7      183.02      162.17     11.81 o
  -3 -10   7     1901.25     1910.71     39.55 o
  -2 -10   7     6083.85     6288.09    137.33 o
  -1 -10   7      374.31      363.55     22.13 o
   0 -10   7        8.75        8.59      7.37 o
   1 -10   7       74.97       99.89     13.92 o
   2 -10   7     1281.69     1223.06     42.36 o
   3 -10   7     1179.20     1069.92     39.87 o
   4 -10   7     1305.61     1236.31     44.81 o
   5 -10   7     2373.29     2128.65     63.94 o
  -6  -9   7        0.43       15.14      9.82 o
  -5  -9   7      469.93      475.88     18.20 o
  -4  -9   7      249.48      285.20     11.13 o
  -3  -9   7     3612.55     3812.43     63.60 o
  -2  -9   7      422.96      452.01     15.66 o
  -1  -9   7      290.26      353.63     21.31 o
   0  -9   7       78.91      105.63     13.51 o
   1  -9   7      125.17      101.55     13.10 o
   2  -9   7     1408.01     1387.92     44.04 o
   3  -9   7      155.49      162.99     15.97 o
   4  -9   7     2213.71     2139.85     61.07 o
   5  -9   7      123.64      135.12     17.61 o
   6  -9   7       14.42       45.02     12.28 o
  -7  -8   7     3893.37     4105.83    101.18 o
  -6  -8   7      771.32      790.46     32.83 o
  -5  -8   7      284.23      285.22     14.00 o
  -4  -8   7       15.52       30.15     15.35 o
  -3  -8   7      710.24      712.93     20.16 o
  -2  -8   7     2920.74     3040.15     50.76 o
  -1  -8   7      952.70     1040.28     23.28 o
   0  -8   7     3832.16     3900.17     88.29 o
   1  -8   7        2.24        3.27      6.14 o
   2  -8   7      249.28      246.65     17.21 o
   3  -8   7       92.53       94.99     13.10 o
   4  -8   7      522.55      485.57     25.43 o
   5  -8   7       88.45       74.10     13.51 o
   6  -8   7     1128.92     1119.61     43.55 o
  -8  -7   7     2902.04     2911.17     80.17 o
  -7  -7   7     1489.38     1574.94     36.21 o
  -6  -7   7      257.21      269.15     18.44 o
  -5  -7   7      442.26      421.98     15.65 o
  -4  -7   7      932.19     1018.80     24.78 o
  -3  -7   7     1539.13     1620.01     32.13 o
  -2  -7   7        7.44       10.31      4.09 o
  -1  -7   7    12269.64    12944.22    214.18 o
   0  -7   7     3855.86     3693.36     55.69 o
   1  -7   7      672.80      655.36     26.69 o
   2  -7   7      288.75      279.91     18.44 o
   3  -7   7     2154.03     2065.39     55.36 o
   4  -7   7     2495.70     2474.62     64.50 o
   5  -7   7     3125.59     3314.94     82.83 o
   6  -7   7     3837.06     3908.81     95.83 o
   7  -7   7      208.74      174.47     20.48 o
  -8  -6   7      149.50      144.96     16.79 o
  -7  -6   7      301.58      248.71     18.44 o
  -6  -6   7       59.60       56.08      9.82 o
  -5  -6   7     3398.65     3518.73     57.85 o
  -4  -6   7       21.79       37.93      7.37 o
  -3  -6   7       35.50       42.13      5.41 o
  -2  -6   7     2585.81     2465.60     41.03 o
  -1  -6   7       31.15       26.61      5.32 o
   0  -6   7      613.38      691.19     16.08 o
   1  -6   7      834.84      835.18     17.78 o
   2  -6   7      690.87      657.54     25.87 o
   3  -6   7      256.00      219.63     15.98 o
   4  -6   7        4.59        9.82      6.96 o
   5  -6   7     2336.64     2364.85     64.03 o
   6  -6   7      120.04       93.35     14.74 o
   7  -6   7       38.97       19.24      9.82 o
  -8  -5   7       15.49       18.83      7.78 o
  -7  -5   7      814.80      803.05     32.43 o
  -6  -5   7    11673.20    11838.80    231.68 o
  -5  -5   7     2441.20     2384.02     60.01 o
  -4  -5   7     2696.77     2611.07     43.41 o
  -3  -5   7      831.66      865.18     19.76 o
  -2  -5   7      784.05      797.15     17.96 o
  -1  -5   7     4197.98     4274.95     61.84 o
   0  -5   7     9169.95     9303.52    169.21 o
   1  -5   7    21535.16    21314.22    271.83 o
   2  -5   7     1712.18     1763.04     29.88 o
   3  -5   7        9.28       18.01      7.37 o
   4  -5   7       43.26       49.53      9.42 o
   5  -5   7     1674.72     1722.12     51.10 o
   6  -5   7      972.97      987.09     37.79 o
   7  -5   7      740.07      833.37     36.93 o
  -9  -4   7        6.44       13.32     11.05 o
  -8  -4   7      105.66       83.93     12.28 o
  -7  -4   7     2469.64     2345.48     63.24 o
  -6  -4   7     1512.29     1450.22     43.67 o
  -5  -4   7      410.96      378.10     18.86 o
  -4  -4   7      101.89      101.35      6.76 o
  -3  -4   7      366.98      376.17     13.13 o
  -2  -4   7     1309.71     1286.64     23.93 o
  -1  -4   7      121.37      134.96      6.88 o
   0  -4   7    17327.19    16974.76    216.03 o
   1  -4   7     2564.31     2406.14     37.31 o
   2  -4   7     1328.95     1320.65     23.99 o
   3  -4   7      301.50      319.82     10.91 o
   4  -4   7       61.49       87.61     11.87 o
   5  -4   7     1537.99     1702.46     49.43 o
   6  -4   7     1019.17     1036.63     38.21 o
   7  -4   7      985.79      991.42     39.84 o
  -9  -3   7      569.58      575.74     29.12 o
  -8  -3   7      200.99      196.19     16.38 o
  -7  -3   7      177.73      193.73     15.15 o
  -6  -3   7     1648.19     1544.19     44.53 o
  -5  -3   7     1527.29     1504.99     42.07 o
  -4  -3   7    12328.01    12062.90    159.80 o
  -3  -3   7     1444.72     1542.71     20.91 o
  -2  -3   7     1210.38     1355.26     23.91 o
  -1  -3   7      365.78      380.55     16.41 o
   0  -3   7     1297.35     1340.44     23.22 o
   1  -3   7     1306.09     1381.95     24.08 o
   2  -3   7     4848.71     4862.40     68.46 o
   3  -3   7     7754.96     8036.91    109.00 o
   4  -3   7        7.80       18.12     10.85 o
   5  -3   7       33.95       32.34      8.60 o
   6  -3   7      118.19      113.83     14.33 o
   7  -3   7      181.63      213.78     19.25 o
  -9  -2   7     1047.73     1047.03     39.02 o
  -8  -2   7       60.43       65.09     11.05 o
  -7  -2   7      324.02      366.79     19.26 o
  -6  -2   7      323.08      298.39     16.81 o
  -5  -2   7     9687.14     9569.73    130.11 o
  -4  -2   7     4244.45     4236.96     61.64 o
  -3  -2   7     1421.46     1362.87     18.72 o
  -2  -2   7      462.97      460.16      8.92 o
  -1  -2   7      648.04      600.92     16.24 o
   0  -2   7     6193.53     6127.77     82.08 o
   1  -2   7     3705.53     3668.79     52.60 o
   2  -2   7    19762.04    20935.54    265.27 o
   3  -2   7     3091.50     3196.14     49.56 o
   4  -2   7      375.59      382.98     13.33 o
   5  -2   7       34.53       35.81      5.93 o
   6  -2   7      936.97      967.73     35.74 o
   7  -2   7      796.82      813.05     34.89 o
  -9  -1   7     2046.08     2000.79     57.71 o
  -8  -1   7      404.77      397.60     21.31 o
  -7  -1   7      754.17      739.42     28.33 o
  -6  -1   7      559.44      546.98     17.85 o
  -5  -1   7      520.48      492.77     13.60 o
  -4  -1   7      703.41      676.30     15.66 o
  -3  -1   7       10.42        9.28      3.03 o
  -2  -1   7     4265.12     4452.20     64.37 o
  -1  -1   7     1000.56     1126.62     19.51 o
   0  -1   7       31.84       15.27      2.95 o
   1  -1   7    16446.67    17412.82    248.52 o
   2  -1   7      414.93      456.62     12.85 o
   3  -1   7     1165.06     1224.67     24.60 o
   4  -1   7     1146.41     1164.95     25.31 o
   5  -1   7      339.51      344.84     13.94 o
   6  -1   7      606.85      579.43     18.69 o
   7  -1   7      131.82      143.72     16.79 o
  -8   0   7     1403.26     1426.57     31.68 o
  -7   0   7     1866.79     1802.94     49.49 o
  -6   0   7      196.49      213.38      9.85 o
  -5   0   7     1478.73     1411.99     26.96 o
  -4   0   7     4041.67     4051.61     60.69 o
  -3   0   7    25323.46    25276.00    333.29 o
  -2   0   7     3415.68     3426.10     52.25 o
  -1   0   7     1135.57     1187.17     26.81 o
   0   0   7      521.00      461.95     10.79 o
   1   0   7     2912.28     3080.45     50.42 o
   2   0   7     2775.36     2950.73     45.62 o
   3   0   7     1424.01     1388.26     27.20 o
   4   0   7     7984.76     8305.05    115.39 o
   5   0   7      320.18      321.52     29.30 o
   6   0   7       17.68       17.49      5.89 o
   7   0   7        9.02        5.39      5.77 o
  -9   1   7      308.74      282.70     19.26 o
  -8   1   7      109.30      136.75     14.33 o
  -7   1   7     1154.58     1203.83     26.17 o
  -6   1   7        4.76       20.46      4.48 o
  -5   1   7      595.46      580.62     15.82 o
  -4   1   7     6137.69     6059.13     86.85 o
  -3   1   7     2775.30     2785.72     45.01 o
  -2   1   7      236.08      226.03     13.32 o
  -1   1   7       88.38      109.24     14.54 o
   0   1   7       29.69       44.61      4.09 o
   1   1   7     4108.77     4108.85     87.99 o
   2   1   7      371.09      368.66     18.45 o
   3   1   7     5160.28     5378.10    113.24 o
   4   1   7       76.71       90.48     11.87 o
   5   1   7      281.76      260.79     22.94 o
   6   1   7       41.69       41.14      7.24 o
   7   1   7      370.51      355.24     16.35 o
  -9   2   7      187.31      217.46     17.61 o
  -8   2   7     4844.89     4833.98    109.54 o
  -7   2   7     1164.60     1256.94     39.88 o
  -6   2   7     2342.73     2441.42     42.65 o
  -5   2   7     1719.82     1747.67     34.25 o
  -4   2   7        8.29        9.15      4.02 o
  -3   2   7     1101.63     1062.93     23.15 o
  -2   2   7      863.62      778.88     19.19 o
  -1   2   7    15011.48    15184.06    287.62 o
   0   2   7     1176.03     1105.84     33.78 o
   1   2   7      723.06      736.68     26.71 o
   2   2   7        1.87        3.68      6.14 o
   3   2   7     3188.60     3069.67     73.49 o
   4   2   7     1867.82     1952.62     54.45 o
   5   2   7     1572.66     1486.81     46.94 o
   6   2   7     1232.21     1164.95     42.34 o
  -9   3   7     1532.98     1575.94     51.42 o
  -8   3   7     2532.30     2713.21     71.86 o
  -7   3   7      244.11      252.76     17.62 o
  -6   3   7     1270.74     1270.91     40.32 o
  -5   3   7        8.86       21.10      5.01 o
  -4   3   7     1451.71     1414.52     47.60 o
  -3   3   7      391.64      454.00     15.07 o
  -2   3   7    12366.58    12199.43    167.21 o
  -1   3   7     3337.10     3551.66     80.38 o
   0   3   7      753.01      839.59     21.77 o
   1   3   7      699.17      698.57     27.11 o
   2   3   7     2435.48     2498.11     63.32 o
   3   3   7      666.69      689.54     28.73 o
   4   3   7     1132.03     1038.88     37.41 o
   5   3   7     5099.13     4795.35    110.48 o
   6   3   7      740.27      786.16     35.29 o
  -8   4   7      101.26       94.16     13.92 o
  -7   4   7      214.19      206.84     18.02 o
  -6   4   7     3242.39     3310.64     81.24 o
  -5   4   7      324.40      334.01     19.67 o
  -4   4   7      758.07      781.48     20.91 o
  -3   4   7     1573.53     1614.92     33.23 o
  -2   4   7     1203.08     1238.00     49.60 o
  -1   4   7      152.19      150.45     10.12 o
   0   4   7        0.52       -2.21      7.37 o
   1   4   7     1317.74     1258.61     39.52 o
   2   4   7        0.94        6.14      7.37 o
   4   4   7      965.30      918.46     36.15 o
   5   4   7      237.07      287.14     20.89 o
  -8   5   7      219.47      206.01     18.43 o
  -7   5   7     4912.29     5171.65    120.33 o
  -6   5   7     2472.77     2519.29     68.57 o
  -5   5   7      724.41      757.68     30.78 o
  -4   5   7      870.33      915.98     34.09 o
  -3   5   7        2.14        6.63      4.31 o
  -2   5   7      707.64      685.05     21.55 o
  -1   5   7      635.09      668.21     20.29 o
   0   5   7    11576.08    11717.82    165.30 o
   1   5   7     2153.66     2085.36     56.99 o
   2   5   7      506.80      513.03     25.43 o
   3   5   7      260.64      227.37     18.03 o
   4   5   7      648.24      637.89     30.77 o
   5   5   7      373.73      309.80     22.54 o
  -7   6   7     1050.02     1059.27     41.48 o
  -6   6   7      535.08      534.71     27.47 o
  -5   6   7      122.26      104.00     13.92 o
  -4   6   7      972.62      951.44     36.56 o
  -3   6   7      163.38      159.31     15.15 o
  -2   6   7        0.35        1.35      4.77 o
  -1   6   7     2648.11     2640.11     49.54 o
   0   6   7      970.47     1037.38     35.54 o
   1   6   7      522.52      500.73     25.02 o
   2   6   7       10.87       11.46      8.19 o
   3   6   7        4.28        6.96      8.59 o
   4   6   7      352.78      312.24     22.95 o
  -6   7   7      620.73      637.34     31.58 o
  -5   7   7     3682.00     3757.88     95.35 o
  -4   7   7      864.21      841.22     35.72 o
  -3   7   7     1339.70     1289.01     44.83 o
  -2   7   7      571.23      589.79     29.12 o
  -1   7   7      666.82      643.75     31.18 o
   0   7   7      851.36      872.01     25.79 o
   1   7   7      503.80      526.46     27.47 o
   2   7   7     3635.97     3709.67     92.83 o
   3   7   7      253.20      270.76     21.71 o
  -4   8   7      260.33      248.65     21.30 o
  -3   8   7      594.52      538.48     29.12 o
  -2   8   7      164.49      147.01     17.61 o
  -1   8   7      561.00      560.57     29.94 o
   0   8   7      135.50      151.91     19.24 o
   1   8   7     3742.24     3748.49     94.07 o
  -1 -12   8      216.85      219.12     19.25 o
   0 -12   8       13.51       30.29      9.82 o
   1 -12   8      269.33      315.01     22.53 o
  -4 -11   8      262.04      291.25     23.35 o
  -3 -11   8      370.62      354.06     25.41 o
  -2 -11   8     2278.15     2282.73     67.25 o
  -1 -11   8     4482.63     4748.99    111.02 o
   0 -11   8        2.56        9.00      7.78 o
   1 -11   8       47.90       53.21     11.87 o
   2 -11   8        9.06       13.51      9.00 o
   3 -11   8     1678.56     1621.32     52.69 o
  -5 -10   8        0.28       14.77      6.19 o
  -4 -10   8      102.57      119.26     10.49 o
  -3 -10   8      368.87      392.47     18.44 o
  -2 -10   8     2860.03     2958.71     78.19 o
  -1 -10   8      133.98      150.28     17.20 o
   0 -10   8       68.27       90.88     13.92 o
   1 -10   8      111.58      128.16     15.56 o
   2 -10   8      371.78      445.90     25.00 o
   3 -10   8     1138.79     1125.99     41.92 o
   4 -10   8     1243.06     1138.14     43.16 o
  -6  -9   8     3705.99     3803.55     93.67 o
  -5  -9   8      102.21      118.72     10.90 o
  -4  -9   8      126.12      115.71     10.02 o
  -3  -9   8        5.79        9.49      4.42 o
  -2  -9   8     1007.13     1015.33     35.96 o
  -1  -9   8      726.59      697.03     30.79 o
   0  -9   8     2087.56     2057.00     57.38 o
   1  -9   8     2469.44     2548.51     66.55 o
   2  -9   8       35.52       32.34      9.01 o
   3  -9   8        6.17        6.14      8.19 o
   4  -9   8        1.96       -1.23      7.37 o
   5  -9   8      309.98      293.35     22.53 o
  -7  -8   8     4251.39     4263.75    105.45 o
  -6  -8   8     1421.11     1459.13     48.13 o
  -5  -8   8      684.98      698.95     21.67 o
  -4  -8   8      165.13      193.03     11.19 o
  -3  -8   8      261.96      264.13     12.11 o
  -2  -8   8     2865.25     2904.34     49.19 o
  -1  -8   8      823.92      879.04     47.86 o
   0  -8   8     6850.24     6897.11    141.27 o
   1  -8   8      620.62      610.65     27.09 o
   2  -8   8       88.38       74.11     11.46 o
   3  -8   8        0.14       -5.32      6.55 o
   4  -8   8     1443.08     1366.24     45.27 o
   5  -8   8      327.72      329.03     23.36 o
   6  -8   8     1171.51     1136.94     45.20 o
  -7  -7   8        2.30       24.15      8.19 o
  -6  -7   8      780.97      739.28     31.20 o
  -5  -7   8     1038.76      985.88     25.26 o
  -4  -7   8     2705.84     2757.81     48.56 o
  -3  -7   8      108.09      116.26      8.36 o
  -2  -7   8      670.10      631.99     20.73 o
  -1  -7   8     2198.88     2076.12     36.75 o
   0  -7   8      271.18      278.89     10.91 o
   1  -7   8       45.01       45.85     10.23 o
   2  -7   8     1137.28     1197.10     38.26 o
   3  -7   8      212.99      183.52     16.39 o
   4  -7   8     1088.57     1018.98     36.99 o
   5  -7   8      690.65      695.09     32.42 o
   6  -7   8     1284.14     1172.46     44.40 o
  -8  -6   8      204.63      203.96     18.43 o
  -7  -6   8      529.00      518.74     26.24 o
  -6  -6   8     1986.07     1935.85     55.27 o
  -5  -6   8    10588.77    10573.08    244.12 o
  -4  -6   8      553.28      546.39     16.51 o
  -3  -6   8     1913.89     1929.97     35.47 o
  -2  -6   8      521.03      529.76     15.36 o
  -1  -6   8     1779.45     1692.16     30.82 o
   0  -6   8     1457.25     1430.51     26.89 o
   1  -6   8    11732.77    11643.63    152.79 o
   2  -6   8    13177.85    13107.39    244.20 o
   3  -6   8       20.38       24.56      8.60 o
   4  -6   8       16.97       14.33      7.78 o
   5  -6   8       34.10       31.11     10.23 o
   6  -6   8      715.88      749.24     34.47 o
   7  -6   8      229.49      235.10     22.12 o
  -8  -5   8        1.97        0.00      4.91 o
  -7  -5   8        7.29       84.72     12.28 o
  -6  -5   8     3390.92     3141.19     76.78 o
  -5  -5   8      205.10      215.89     15.16 o
  -4  -5   8     1943.66     1970.96     35.20 o
  -3  -5   8      309.90      323.80     11.43 o
  -2  -5   8      183.07      182.96      8.86 o
  -1  -5   8     3339.93     3277.75     50.25 o
   0  -5   8     4078.20     3975.75     58.28 o
   1  -5   8    10081.67     9988.20    131.86 o
   2  -5   8      814.29      778.65     19.73 o
   3  -5   8        7.15        9.00      6.96 o
   4  -5   8      320.39      332.38     19.67 o
   5  -5   8      658.48      673.77     29.54 o
   6  -5   8      837.65      814.06     34.89 o
   7  -5   8      363.12      294.22     23.36 o
  -9  -4   8      332.91      340.48     22.94 o
  -8  -4   8      748.84      716.93     32.01 o
  -7  -4   8      421.00      428.40     22.96 o
  -6  -4   8      180.34      193.73     14.34 o
  -5  -4   8      812.58      864.00     29.99 o
  -4  -4   8     4826.42     4783.73     69.17 o
  -3  -4   8    10417.65    10169.91    134.72 o
  -2  -4   8       95.19       91.72      6.47 o
  -1  -4   8     1538.94     1615.19     28.47 o
   0  -4   8       98.18      110.43      6.79 o
   1  -4   8     2056.77     1878.39     46.58 o
   2  -4   8     1410.04     1422.15     26.36 o
   3  -4   8     3154.85     3244.91     50.79 o
   4  -4   8     2704.22     2896.43     69.99 o
   5  -4   8      130.29      122.44     14.74 o
   6  -4   8      175.53      219.10     18.84 o
   7  -4   8       28.75       29.88     10.64 o
  -9  -3   8      412.48      383.21     23.36 o
  -8  -3   8      430.46      386.96     22.55 o
  -7  -3   8       72.09       66.32     10.23 o
  -6  -3   8     2095.42     1961.18     52.87 o
  -5  -3   8        1.36        8.19      4.91 o
  -4  -3   8    12197.94    12008.33    128.58 o
  -3  -3   8     3163.57     3044.77     37.21 o
  -2  -3   8      878.92      814.29     32.30 o
  -1  -3   8      750.72      831.32     17.59 o
   0  -3   8     3406.25     3335.00     50.57 o
   1  -3   8     2040.39     1937.71     36.86 o
   2  -3   8     3561.45     3624.15     54.12 o
   3  -3   8     6494.39     7102.29    108.50 o
   4  -3   8       36.73       30.39      7.16 o
   5  -3   8        3.81        4.91      6.55 o
   6  -3   8      106.34      104.00     14.33 o
   7  -3   8     1716.10     1794.93     56.81 o
  -9  -2   8      229.23      258.45     18.84 o
  -8  -2   8     2971.47     2896.53     74.48 o
  -7  -2   8       40.60       58.54      9.41 o
  -6  -2   8     2097.81     2107.70     55.36 o
  -5  -2   8        0.65       13.70      3.61 o
  -4  -2   8       22.33       70.81      7.78 o
  -3  -2   8      463.35      516.02     13.60 o
  -2  -2   8     1340.35     1247.99     42.51 o
  -1  -2   8     3150.37     3009.02     70.78 o
   0  -2   8     1789.14     1739.33     28.57 o
   1  -2   8      123.27      117.60      6.88 o
   2  -2   8     1135.73     1272.82     24.73 o
   3  -2   8        2.18        6.27      4.02 o
   4  -2   8       17.95       12.12      5.32 o
   5  -2   8      561.29      582.78     18.38 o
   6  -2   8       46.07       47.89     10.64 o
   7  -2   8      214.33      194.55     18.84 o
  -9  -1   8     5394.90     5344.77    120.88 o
  -8  -1   8     1203.89     1131.79     38.64 o
  -7  -1   8     1940.75     1906.61     52.39 o
  -6  -1   8     1432.77     1389.82     36.04 o
  -5  -1   8      558.51      489.84     19.49 o
  -4  -1   8     2093.87     2052.76     35.23 o
  -3  -1   8     6174.31     6191.58     87.85 o
  -2  -1   8    24070.85    24285.24    322.12 o
  -1  -1   8     3651.01     3717.94     52.58 o
   0  -1   8     3103.97     3269.36     63.40 o
   1  -1   8      322.96      341.44     10.54 o
   2  -1   8     1999.82     2034.40     34.58 o
   3  -1   8     1026.79     1090.77     23.67 o
   4  -1   8     2369.11     2432.32     42.83 o
   5  -1   8     4857.10     4980.78     76.69 o
   6  -1   8      127.59      132.37     10.99 o
   7  -1   8        1.74       -5.32      6.55 o
  -8   0   8      341.27      356.11     20.49 o
  -7   0   8       21.70       75.31     10.64 o
  -6   0   8     1250.75     1296.68     26.75 o
  -5   0   8      179.88      182.84     14.34 o
  -4   0   8      461.58      453.69     13.78 o
  -3   0   8    22054.56    22462.46    293.85 o
  -2   0   8     2091.29     1992.37     35.16 o
  -1   0   8     5770.25     5850.74     85.00 o
   0   0   8      336.51      312.89      9.18 o
   1   0   8       22.05       35.58      4.91 o
   2   0   8     1904.17     2067.42     35.40 o
   3   0   8      388.29      411.66     13.88 o
   4   0   8     3006.56     2994.60     50.39 o
   5   0   8      177.42      172.98     10.83 o
   6   0   8       30.23       26.21      6.51 o
   7   0   8        0.55        9.34      6.06 o
  -8   1   8     1064.21     1168.50     39.03 o
  -7   1   8     7692.40     7782.99    159.37 o
  -6   1   8      720.86      734.29     19.30 o
  -5   1   8     2284.10     2285.50     40.36 o
  -4   1   8       12.51       32.08     11.66 o
  -3   1   8      967.61      968.05     21.95 o
  -2   1   8      832.23      826.42     35.98 o
  -1   1   8     6550.02     6908.14     99.73 o
   0   1   8    14985.21    15583.06    291.83 o
   1   1   8      234.62      238.70      9.45 o
   2   1   8      643.50      704.66     17.82 o
   3   1   8      209.21      190.71     13.31 o
   4   1   8      656.40      592.77     17.93 o
   5   1   8      547.76      528.64     18.08 o
   6   1   8     1175.99     1056.64     28.04 o
  -9   2   8        2.67        6.96      8.19 o
  -8   2   8     3667.52     4034.42     96.20 o
  -7   2   8     1059.29     1036.82     36.16 o
  -6   2   8      283.34      285.06     12.17 o
  -5   2   8      167.76      230.34     19.05 o
  -4   2   8      749.18      733.76     19.60 o
  -3   2   8     1525.04     1495.65     30.18 o
  -2   2   8     3195.22     3091.44     51.63 o
  -1   2   8     9748.87     9732.54    214.30 o
   0   2   8     1334.08     1392.42     41.21 o
   1   2   8      909.22      915.10     32.07 o
   2   2   8      200.04      168.36     14.75 o
   3   2   8     1351.02     1409.82     44.04 o
   4   2   8     1007.53      977.94     36.57 o
   5   2   8     1400.26     1368.86     31.80 o
   6   2   8     3878.49     3666.15     64.48 o
  -8   3   8       78.73       66.32     12.28 o
  -7   3   8       26.24       40.93      9.41 o
  -6   3   8      317.06      316.36     19.26 o
  -5   3   8     3466.11     3605.96     59.60 o
  -4   3   8       52.56       54.35     12.90 o
  -3   3   8      449.85      454.47     16.00 o
  -2   3   8      356.03      358.33     14.06 o
  -1   3   8      483.46      493.00     16.79 o
   0   3   8      978.78      934.18     33.30 o
   1   3   8     3591.05     3310.36     79.03 o
   2   3   8     1256.91     1290.82     41.15 o
   3   3   8      360.96      357.40     21.72 o
   4   3   8       45.09       43.39     10.64 o
   5   3   8      928.21      887.74     36.95 o
  -8   4   8      143.28      177.71     17.20 o
  -7   4   8      690.93      710.21     31.18 o
  -6   4   8     6057.17     6092.59    134.39 o
  -5   4   8     2012.80     2060.05     57.35 o
  -4   4   8     1328.69     1330.28     30.26 o
  -3   4   8      783.80      746.29     21.34 o
  -2   4   8      774.49      774.71     21.77 o
  -1   4   8      441.93      476.96     17.37 o
   0   4   8     2699.13     2646.07     67.50 o
   1   4   8     7747.99     7951.75    163.51 o
   2   4   8      225.90      219.16     17.20 o
   3   4   8      167.20      187.16     17.20 o
   4   4   8       65.70       63.45     12.28 o
   5   4   8      224.98      215.85     20.07 o
  -7   5   8     1250.38     1272.98     45.21 o
  -6   5   8      525.21      494.93     26.24 o
  -5   5   8      518.47      500.29     25.42 o
  -4   5   8       68.95       59.36     11.05 o
  -3   5   8       71.61       99.32     29.48 o
  -2   5   8       41.62       45.85      7.24 o
  -1   5   8      117.32      117.32     10.54 o
   0   5   8     1615.35     1593.26     35.61 o
   1   5   8     1143.60     1165.91     40.70 o
   2   5   8      157.77      137.60     15.56 o
   3   5   8        0.36        3.68      8.19 o
   4   5   8        0.05        3.68      8.19 o
  -6   6   8       89.80       90.07     14.33 o
  -5   6   8      265.04      266.28     20.48 o
  -4   6   8     5962.20     6283.86    141.37 o
  -3   6   8      702.32      694.74     31.19 o
  -2   6   8     1310.74     1285.16     31.55 o
  -1   6   8      713.56      674.26     22.34 o
   0   6   8      862.08      806.01     33.26 o
   1   6   8      311.46      358.11     23.36 o
   2   6   8     1308.08     1302.58     46.05 o
   3   6   8     1870.32     1741.82     56.43 o
  -5   7   8     2117.37     2113.43     65.13 o
  -4   7   8      879.85      847.33     36.54 o
  -3   7   8      697.73      686.00     32.41 o
  -2   7   8      611.36      559.88     29.94 o
  -1   7   8      301.10      325.72     23.76 o
   0   7   8      830.59      762.24     34.07 o
   1   7   8      278.46      256.45     21.30 o
   2   7   8     3593.71     3582.65     92.36 o
  -3   8   8      274.17      293.72     22.53 o
  -2   8   8     1236.88     1302.38     49.32 o
  -1   8   8       27.06       34.38     11.46 o
  -1 -12   9     2392.33     2405.09     70.13 o
   0 -12   9     2181.47     2101.66     63.49 o
  -4 -11   9        3.39        6.14      7.78 o
  -3 -11   9      224.23      232.64     21.30 o
  -2 -11   9      874.93      997.99     41.87 o
  -1 -11   9     2415.87     2435.34     68.93 o
   0 -11   9       30.95       35.61     11.05 o
   1 -11   9        7.54        8.19      8.59 o
   2 -11   9      177.15      178.96     17.20 o
   3 -11   9      648.08      584.07     30.76 o
  -5 -10   9     2611.14     2583.36     42.01 o
  -4 -10   9        1.21        6.08      4.39 o
  -3 -10   9      213.66      242.83     12.69 o
  -2 -10   9        1.56       -5.73      5.73 o
  -1 -10   9      887.29      941.60     37.37 o
   0 -10   9        5.07       -3.68      6.96 o
   1 -10   9     3209.38     3140.11     79.10 o
   2 -10   9     1240.23     1162.64     41.93 o
   3 -10   9        3.41       10.23      9.00 o
   4 -10   9      269.11      291.67     22.53 o
  -6  -9   9     3485.06     3682.42     92.76 o
  -5  -9   9      274.51      246.22     13.53 o
  -4  -9   9       88.78      101.47      9.62 o
  -3  -9   9        0.36       -4.11      7.16 o
  -2  -9   9     1098.84     1110.30     26.44 o
  -1  -9   9     2328.10     2385.77     65.27 o
   0  -9   9     2650.32     2714.32     70.32 o
   1  -9   9     5467.06     5092.81    112.47 o
   2  -9   9      205.04      203.98     17.20 o
   3  -9   9        9.19        6.55      8.59 o
   4  -9   9       11.91       20.46     10.23 o
   5  -9   9     1413.12     1255.05     46.88 o
  -7  -8   9       86.86       88.84     13.92 o
  -6  -8   9      149.18      153.97     15.15 o
  -5  -8   9      398.86      389.48     16.11 o
  -4  -8   9     1528.22     1446.34     32.47 o
  -3  -8   9     1445.56     1377.05     30.25 o
  -2  -8   9     1097.65     1051.73     24.71 o
  -1  -8   9        4.65       11.17      5.93 o
   0  -8   9      663.54      638.25     27.50 o
   1  -8   9       57.58       54.04     10.64 o
   2  -8   9       32.65       32.34      9.01 o
   3  -8   9     1065.64     1043.05     38.22 o
   4  -8   9        1.63        0.41      7.78 o
   5  -8   9      224.88      201.52     18.84 o
  -7  -7   9      415.63      359.04     22.54 o
  -6  -7   9     1743.46     1807.59     54.38 o
  -5  -7   9     2444.67     2552.65     47.34 o
  -4  -7   9     8014.55     8065.00    115.59 o
  -3  -7   9       66.12       69.58      7.08 o
  -2  -7   9      796.24      855.07     21.35 o
  -1  -7   9       92.25       91.22      9.21 o
   0  -7   9     2882.55     2878.89     46.58 o
   1  -7   9      429.46      424.01     22.55 o
   2  -7   9     4960.90     4526.44     99.48 o
   3  -7   9     5123.47     5202.35    113.22 o
   4  -7   9       36.47       41.75     11.05 o
   5  -7   9        4.06        1.23      8.59 o
   6  -7   9       89.36       77.78     15.15 o
  -8  -6   9      457.94      442.29     25.82 o
  -7  -6   9      235.68      209.73     17.20 o
  -5  -6   9     2969.67     3024.90     92.40 o
  -4  -6   9      130.47      122.90      8.34 o
  -3  -6   9      749.73      763.13     24.44 o
  -2  -6   9        3.34        4.05      3.71 o
  -1  -6   9      591.62      601.17     16.35 o
   0  -6   9     1874.06     1928.20     34.04 o
   1  -6   9     4911.61     4983.25     72.04 o
   2  -6   9     8860.95     8270.58    162.13 o
   3  -6   9        0.58       -0.41      6.96 o
   4  -6   9       15.02        6.55      7.78 o
   5  -6   9      185.10      213.79     19.25 o
   6  -6   9      880.35      861.68     37.77 o
  -8  -5   9       41.98       39.30      9.41 o
  -7  -5   9      762.21      712.53     30.78 o
  -6  -5   9      126.21      151.10     13.92 o
  -5  -5   9      997.23      908.00     21.75 o
  -4  -5   9      106.88       94.49      7.51 o
  -3  -5   9     6277.99     6062.40     86.24 o
  -2  -5   9     9489.04     9311.48    126.41 o
  -1  -5   9       94.23      113.25      7.78 o
   0  -5   9        1.27       14.73      6.96 o
   1  -5   9       91.73      102.01      7.46 o
   2  -5   9     3548.25     3479.03     81.56 o
   3  -5   9      418.39      440.37     21.73 o
   4  -5   9     3027.81     3191.56     77.06 o
   5  -5   9      635.16      628.10     29.54 o
   6  -5   9        2.76       -0.41      7.78 o
  -8  -4   9      792.34      752.73     32.83 o
  -7  -4   9       37.87       27.83      7.78 o
  -6  -4   9        7.56       16.78      6.55 o
  -5  -4   9     2121.76     2055.73     54.13 o
  -4  -4   9     3916.81     3917.16     58.59 o
  -3  -4   9    11274.98    10932.60    144.57 o
  -2  -4   9      410.33      423.80     13.04 o
  -1  -4   9       34.17       39.13      5.11 o
   0  -4   9      101.87      115.39      7.35 o
   1  -4   9     6955.71     7054.96     96.69 o
   2  -4   9      820.41      827.07     19.31 o
   3  -4   9     1794.64     1887.30     34.39 o
   4  -4   9     3464.62     3594.01     83.45 o
   5  -4   9      191.69      225.26     18.02 o
   6  -4   9        7.71        2.86      7.78 o
  -9  -3   9      118.31      118.33     15.15 o
  -8  -3   9      993.37      915.96     36.15 o
  -7  -3   9     3002.48     2841.01     72.88 o
  -6  -3   9      107.13       92.13     11.46 o
  -5  -3   9     1655.58     1642.69     45.78 o
  -4  -3   9      582.11      613.78     15.54 o
  -3  -3   9       47.36       88.42      9.82 o
  -2  -3   9      379.99      364.39     23.38 o
  -1  -3   9     3371.80     3501.93     52.47 o
   0  -3   9     2555.53     2441.35     38.86 o
   1  -3   9      505.22      526.93     14.77 o
   2  -3   9      163.79      179.85      9.12 o
   3  -3   9      134.18      144.41      9.41 o
   4  -3   9      888.28      897.66     22.36 o
   5  -3   9        8.37        5.32      7.78 o
   6  -3   9      754.34      749.34     33.65 o
  -9  -2   9      723.77      713.88     32.41 o
  -8  -2   9     6902.12     6498.02    140.11 o
  -7  -2   9     1108.26      997.25     35.76 o
  -6  -2   9     2232.05     2236.69     58.68 o
  -5  -2   9     1030.73     1075.26     23.01 o
  -4  -2   9     1521.37     1497.89     28.22 o
  -3  -2   9      350.60      289.21     10.58 o
  -2  -2   9     5491.15     5350.99    109.72 o
  -1  -2   9    16561.31    17180.18    219.05 o
   0  -2   9      693.04      627.05     19.11 o
   1  -2   9      930.88      956.41     19.97 o
   2  -2   9      315.92      355.50     13.32 o
   3  -2   9     1934.77     1998.68     36.34 o
   4  -2   9      249.16      275.51     12.60 o
   5  -2   9     3912.51     4032.49     65.65 o
   6  -2   9     2060.77     2059.67     59.37 o
  -9  -1   9      758.97      693.45     31.60 o
  -8  -1   9       71.67       72.05     11.46 o
  -7  -1   9      981.17      949.50     34.51 o
  -6  -1   9      351.21      358.16     12.84 o
  -5  -1   9      933.79      905.56     21.16 o
  -4  -1   9      923.34      871.94     20.46 o
  -3  -1   9     3240.30     3325.85     53.00 o
  -2  -1   9     9107.88     9071.83    125.97 o
  -1  -1   9      683.48      696.82     25.47 o
   0  -1   9       74.85       80.01      5.94 o
   1  -1   9       22.84       17.51      4.19 o
   2  -1   9      371.37      406.72     15.79 o
   3  -1   9      365.92      382.73     14.35 o
   4  -1   9      887.57      899.19     22.92 o
   5  -1   9     3058.51     3046.75     53.27 o
   6  -1   9      315.95      321.47     15.50 o
  -8   0   9       94.79       90.07     12.28 o
  -7   0   9     2502.41     2514.14     45.27 o
  -6   0   9     7854.57     7969.84    141.62 o
  -5   0   9      217.25      210.83     10.42 o
  -4   0   9     1033.56     1122.49     24.28 o
  -3   0   9      169.22      161.61     15.57 o
  -2   0   9      405.37      376.91     13.48 o
  -1   0   9     1668.57     1648.25     44.60 o
   0   0   9     6482.42     6547.88    133.30 o
   1   0   9     7517.85     7735.82    105.38 o
   2   0   9       53.92       58.21      8.80 o
   3   0   9       38.90       43.21      6.18 o
   4   0   9        1.63       14.88     14.53 o
   5   0   9      544.62      543.28     18.82 o
   6   0   9       14.51        6.50      6.22 o
  -8   1   9      709.13      658.13     28.72 o
  -7   1   9     4033.45     4141.80    100.78 o
  -6   1   9      504.64      461.03     15.50 o
  -5   1   9     1850.41     1887.25     38.58 o
  -4   1   9       78.27       96.90      8.25 o
  -3   1   9      148.07      157.05      9.56 o
  -2   1   9     1591.77     1546.07     31.51 o
  -1   1   9     1580.15     1529.20     31.49 o
   0   1   9    10376.79    11108.83    215.07 o
   1   1   9      233.79      202.82     15.57 o
   2   1   9       18.84       29.97      5.11 o
   3   1   9       38.77       43.07      6.35 o
   4   1   9     1788.72     1765.10     35.62 o
   5   1   9      814.36      808.53     23.62 o
   6   1   9     1500.90     1416.47     34.29 o
  -8   2   9       13.23        6.14      7.78 o
  -7   2   9        0.47       -4.09      6.55 o
  -6   2   9      170.55      175.09     10.71 o
  -5   2   9     3161.38     3023.37     52.50 o
  -4   2   9     2890.59     2919.30     69.03 o
  -3   2   9      943.69      958.67     23.98 o
  -2   2   9      391.20      390.63     14.78 o
  -1   2   9      188.64      184.23     11.42 o
   0   2   9      385.81      389.10     21.73 o
   1   2   9       80.09       98.26     12.69 o
   2   2   9      699.66      680.59     29.14 o
   3   2   9      489.16      480.60     25.01 o
   4   2   9       88.10       95.22      9.33 o
   5   2   9      183.94      163.24     11.81 o
  -8   3   9      179.67      156.85     16.38 o
  -7   3   9      133.36      119.15     14.74 o
  -6   3   9     1328.96     1384.63     44.84 o
  -5   3   9     6172.27     6396.70     97.27 o
  -4   3   9      643.59      648.75     20.00 o
  -3   3   9     1186.58     1226.96     28.80 o
  -2   3   9     1766.96     1773.84     36.60 o
  -1   3   9     1686.03     1626.45     34.98 o
   0   3   9      818.52      910.20     34.09 o
   1   3   9     3139.51     3051.22     75.89 o
   2   3   9     5559.83     5655.65    124.67 o
   3   3   9      211.50      207.67     17.61 o
   4   3   9      137.15      120.79     15.97 o
   5   3   9       59.13       69.59     13.51 o
  -7   4   9        0.27        2.46      6.96 o
  -6   4   9      681.66      709.40     31.18 o
  -5   4   9      426.84      425.93     24.19 o
  -4   4   9      638.17      644.80     20.59 o
  -3   4   9       17.00       20.46      5.79 o
  -2   4   9      175.83      176.32     11.15 o
  -1   4   9      373.81      354.29     15.35 o
   0   4   9       34.00       36.84      9.41 o
   1   4   9     3637.67     3688.52     89.26 o
   2   4   9      383.37      413.14     24.18 o
   3   4   9       83.51      115.86     15.15 o
   4   4   9       26.79       33.56     10.23 o
  -7   5   9       86.73       94.98     15.15 o
  -6   5   9       22.99       16.78      9.41 o
  -5   5   9      173.70      178.55     16.79 o
  -4   5   9     1275.48     1289.24     44.41 o
  -3   5   9     5008.95     4858.56    269.68 o
  -2   5   9       61.28       92.33     11.87 o
  -1   5   9      412.85      419.74     19.27 o
   0   5   9       18.67        7.37      7.37 o
   1   5   9      238.85      234.72     19.66 o
   2   5   9      135.55      151.09     17.20 o
   3   5   9      778.52      780.10     35.29 o
  -6   6   9       27.54       19.65      9.41 o
  -5   6   9      315.74      316.30     22.53 o
  -4   6   9     3720.15     3647.84     93.72 o
  -3   6   9      640.83      603.43     30.77 o
  -2   6   9      632.42      624.00     21.75 o
  -1   6   9      493.08      470.47     25.83 o
   0   6   9      143.97      163.38     16.79 o
   1   6   9      656.63      605.06     30.77 o
   2   6   9      753.00      723.39     34.47 o
  -4   7   9       11.59       13.10      9.82 o
  -3   7   9       93.83       75.33     14.33 o
  -2   7   9     1037.63      993.96     42.31 o
  -1   7   9     1313.05     1333.64     50.57 o
   0   7   9        4.23        0.00      7.78 o
  -3 -11  10      121.20      126.11     18.02 o
  -2 -11  10        2.20       20.46      9.41 o
  -1 -11  10       31.27       25.38     10.23 o
   0 -11  10      921.99      909.86     38.60 o
   1 -11  10      107.35       85.98     13.92 o
   2 -11  10     2723.60     2508.79     71.04 o
  -5 -10  10     2414.10     2432.95     75.92 o
  -4 -10  10       12.21       16.24      5.60 o
  -3 -10  10      107.19      106.90      9.83 o
  -2 -10  10        0.00       -1.23      6.96 o
  -1 -10  10     1988.08     2037.91     61.02 o
   0 -10  10      105.68      149.03     17.20 o
   1 -10  10     3732.26     3530.52     87.11 o
   2 -10  10     1916.97     1841.91     56.45 o
   3 -10  10       21.61       35.61     11.46 o
  -6  -9  10       88.34       82.73      9.79 o
  -5  -9  10      198.49      192.32     12.89 o
  -4  -9  10        7.99       18.22      8.19 o
  -3  -9  10     1513.56     1509.19     33.41 o
  -2  -9  10      381.74      400.64     19.06 o
  -1  -9  10      506.25      520.40     27.48 o
   0  -9  10      238.55      328.54     21.71 o
   1  -9  10      142.46      140.87     15.56 o
   2  -9  10      541.43      550.36     27.48 o
   3  -9  10       27.31       34.79     11.05 o
   4  -9  10      578.46      583.97     31.17 o
  -7  -8  10      160.19      137.59     16.38 o
  -6  -8  10     1633.30     1572.01     50.63 o
  -5  -8  10      840.43      857.73     24.47 o
  -4  -8  10     2719.46     2677.06     78.17 o
  -3  -8  10     6615.00     6601.99     98.40 o
  -2  -8  10      275.86      257.22     13.93 o
  -1  -8  10      523.97      508.74     16.06 o
   0  -8  10      707.45      687.55     29.55 o
   1  -8  10     1891.91     1808.50     51.97 o
   2  -8  10       80.92      123.64     15.15 o
   3  -8  10     3429.39     3258.74     81.25 o
   4  -8  10      799.54      889.43     37.35 o
   5  -8  10        0.67        1.23      9.41 o
  -7  -7  10      323.08      332.70     22.13 o
  -6  -7  10     1180.74     1121.75     40.28 o
  -5  -7  10      195.61      177.11     10.67 o
  -4  -7  10     3456.91     3375.03     64.13 o
  -3  -7  10       72.34       73.48      7.57 o
  -2  -7  10      282.54      240.35     11.27 o
  -1  -7  10      421.61      430.13     14.58 o
   0  -7  10     1196.74     1165.97     24.95 o
   1  -7  10       11.05       11.87      7.78 o
   2  -7  10     1702.82     1751.23     50.28 o
   3  -7  10     1234.47     1217.73     41.54 o
   4  -7  10       30.00       39.29     11.05 o
   5  -7  10       90.02      119.95     16.79 o
  -8  -6  10     3420.16     3343.21     88.18 o
  -7  -6  10       18.67       20.46      7.78 o
  -6  -6  10     1069.78     1020.37     36.98 o
  -5  -6  10        0.02        7.43      4.50 o
  -4  -6  10     1019.93      998.03     23.84 o
  -3  -6  10       91.20       85.85      8.19 o
  -2  -6  10     7319.85     7294.35    165.65 o
  -1  -6  10     5569.52     5690.96     82.38 o
   0  -6  10       20.99       20.50      4.69 o
   1  -6  10       74.70       73.86      9.62 o
   2  -6  10        0.58       -3.27      6.55 o
   3  -6  10     1271.18     1291.34     41.96 o
   4  -6  10        1.80        6.96      7.37 o
   5  -6  10     1791.32     1897.58     58.08 o
   6  -6  10      263.53      217.92     21.71 o
  -8  -5  10        1.87       13.10      7.37 o
  -7  -5  10      604.87      578.36     27.89 o
  -6  -5  10        5.12       43.38      9.00 o
  -5  -5  10      649.36      655.40     27.09 o
  -4  -5  10       32.59       32.34      7.37 o
  -3  -5  10     9107.41     8535.43    425.62 o
  -2  -5  10    12800.30    11952.74    529.70 o
  -1  -5  10       61.86       73.03     18.22 o
   0  -5  10      832.45      756.95     18.57 o
   1  -5  10        0.21        3.59      3.71 o
   2  -5  10     1011.15     1082.35     23.50 o
   3  -5  10     1009.53     1001.60     34.52 o
   4  -5  10     2417.50     2499.80     65.69 o
   5  -5  10     1398.45     1465.65     48.95 o
   6  -5  10      135.12      143.31     18.43 o
  -8  -4  10       62.82       64.68     11.87 o
  -7  -4  10     2218.21     2081.17     59.84 o
  -6  -4  10     2542.95     2521.41     65.74 o
  -5  -4  10      684.52      660.89     26.68 o
  -4  -4  10       33.66       21.29      6.55 o
  -3  -4  10      700.72      698.99     25.87 o
  -2  -4  10      793.12      707.33     73.97 o
  -1  -4  10       23.30       18.12      4.72 o
   0  -4  10     8421.51     8396.89    113.94 o
   1  -4  10      464.33      519.69     25.64 o
   2  -4  10      255.25      280.90     15.37 o
   3  -4  10       30.79       41.90      6.06 o
   4  -4  10       44.76       33.98      9.41 o
   5  -4  10       62.81       50.76     11.87 o
   6  -4  10       74.76      106.03     16.37 o
  -8  -3  10     1930.97     1783.05     54.81 o
  -7  -3  10     5659.79     5595.25    123.33 o
  -6  -3  10      173.14      175.70     14.33 o
  -5  -3  10      945.64      909.52     32.06 o
  -4  -3  10      392.07      426.00     13.25 o
  -3  -3  10     4216.45     4377.86     94.86 o
  -2  -3  10      306.60      320.56     16.81 o
  -1  -3  10     8808.21     8712.08    117.44 o
   0  -3  10     7004.28     6932.96     95.20 o
   1  -3  10      166.76      166.93     10.24 o
   2  -3  10      286.76      297.84     16.60 o
   3  -3  10      808.69      861.02     25.67 o
   4  -3  10     1296.53     1432.17     30.98 o
   5  -3  10        0.63       20.05      9.41 o
   6  -3  10     2322.91     2332.84     67.24 o
  -9  -2  10       88.26      119.95     15.56 o
  -8  -2  10      675.81      629.34     29.54 o
  -7  -2  10      121.10      119.15     13.92 o
  -6  -2  10      153.02      158.49     13.51 o
  -5  -2  10       86.86      111.47     11.26 o
  -4  -2  10       48.56       45.03      8.19 o
  -3  -2  10      204.31      243.86     12.50 o
  -2  -2  10     1117.34     1176.92     35.81 o
  -1  -2  10     3181.77     3169.13     71.98 o
   0  -2  10      137.30      138.98      7.76 o
   1  -2  10       48.04       59.63      6.18 o
   2  -2  10      252.93      269.79     17.41 o
   3  -2  10      171.99      192.01     11.88 o
   4  -2  10      694.61      696.22     20.46 o
   5  -2  10     1999.14     1995.66     40.23 o
   6  -2  10     1980.05     2024.32     60.16 o
  -9  -1  10      510.13      499.34     27.06 o
  -8  -1  10      183.42      200.67     16.38 o
  -7  -1  10       63.31       47.49      9.42 o
  -6  -1  10     2837.97     2938.19     50.29 o
  -5  -1  10     7502.00     7487.82    107.74 o
  -4  -1  10        1.28       33.70     20.87 o
  -3  -1  10      285.38      311.88     12.31 o
  -2  -1  10      107.51      110.56     11.06 o
  -1  -1  10     1533.59     1559.21     43.72 o
   0  -1  10      312.76      293.50     16.81 o
   1  -1  10     5846.65     5927.73     83.64 o
   2  -1  10     1956.47     2058.96     36.74 o
   3  -1  10       47.50       46.15      6.47 o
   4  -1  10       10.09       12.24     10.64 o
   5  -1  10      103.23      103.36      9.98 o
   6  -1  10      281.19      285.28     22.94 o
  -8   0  10      191.57      191.26     16.38 o
  -7   0  10     1306.04     1320.75     68.89 o
  -6   0  10     5412.42     5450.58    122.11 o
  -5   0  10      153.63      147.49      9.56 o
  -4   0  10      923.19      939.81     22.94 o
  -3   0  10      442.22      441.05     15.08 o
  -2   0  10     1581.78     1605.46     32.51 o
  -1   0  10      748.86      749.27     28.34 o
   0   0  10     3669.27     3818.22     86.63 o
   1   0  10     7964.12     8317.00    167.93 o
   2   0  10      149.35      155.14      9.15 o
   3   0  10      132.26      130.16      9.33 o
   4   0  10      106.11      105.59      9.50 o
   5   0  10     1056.54     1087.63     28.27 o
  -8   1  10      238.61      266.25     19.25 o
  -7   1  10      172.69      165.53     10.70 o
  -6   1  10        0.88        4.60      4.02 o
  -5   1  10      233.75      229.12     11.58 o
  -4   1  10     2242.01     2257.85     42.21 o
  -3   1  10     2834.72     2817.12     49.84 o
  -2   1  10       14.56       27.16      6.34 o
  -1   1  10      715.29      659.09     27.10 o
   0   1  10       20.84       33.97      8.60 o
   1   1  10      542.11      522.25     25.44 o
   2   1  10        0.02       11.46      7.78 o
   3   1  10      868.70      864.04     34.50 o
   4   1  10      139.24      157.98     11.19 o
   5   1  10      180.83      150.91     12.28 o
  -8   2  10      341.70      325.75     21.72 o
  -7   2  10       95.23      103.58     13.92 o
  -6   2  10       80.67       76.13      8.38 o
  -5   2  10     1803.68     1876.16     38.47 o
  -4   2  10    10203.45    10324.41    147.37 o
  -3   2  10      152.72      154.68     10.28 o
  -2   2  10     1841.52     1914.06     38.80 o
  -1   2  10     1794.75     1756.53     51.15 o
   0   2  10     2965.77     3051.68     75.86 o
   1   2  10      254.42      270.41     18.85 o
   2   2  10     4800.16     4763.36    108.85 o
   3   2  10     3536.44     3569.68     89.16 o
   4   2  10       58.46       49.53     12.69 o
   5   2  10      118.33       95.74     10.41 o
  -7   3  10      379.37      407.35     24.18 o
  -6   3  10        0.02        6.96      6.96 o
  -5   3  10     1308.55     1284.37     30.95 o
  -4   3  10       80.64       87.48     20.47 o
  -3   3  10      162.55      169.40     11.29 o
  -2   3  10       22.24       36.66      6.51 o
  -1   3  10       26.46       26.06      6.47 o
   0   3  10       42.59       37.66     10.23 o
   1   3  10      653.02      662.27     29.95 o
   2   3  10     2763.68     2730.59     73.61 o
   3   3  10       17.15       36.84     11.05 o
   4   3  10      218.87      246.97     21.30 o
  -7   4  10      499.80      514.91     28.29 o
  -6   4  10      245.35      251.51     20.07 o
  -5   4  10      462.04      472.69     25.42 o
  -4   4  10      179.83      176.63     11.73 o
  -3   4  10     2933.90     2905.91     54.59 o
  -2   4  10     5266.24     5299.83     86.06 o
  -1   4  10       62.23       56.76      8.38 o
   0   4  10      583.57      625.13     29.94 o
   1   4  10       30.02       28.65      9.82 o
   2   4  10      109.63      118.33     16.38 o
   3   4  10        3.59        9.82      8.59 o
  -6   5  10       49.71       49.94     11.46 o
  -5   5  10       74.29       58.95     11.87 o
  -4   5  10      434.23      395.56     24.59 o
  -3   5  10     5302.32     4989.88    104.71 o
  -2   5  10      359.91      339.52     16.51 o
  -1   5  10      778.02      745.06     24.17 o
   0   5  10       31.15       49.53     11.87 o
   1   5  10       93.63      102.35     15.56 o
   2   5  10      214.32      208.06     20.48 o
  -5   6  10      434.32      391.83     25.41 o
  -4   6  10        0.16       11.46      9.00 o
  -3   6  10       30.95       19.24      9.82 o
  -2   6  10       86.14       83.85      9.98 o
  -1   6  10     1058.54     1050.88     30.17 o
   0   6  10     1196.77     1369.27     49.72 o
   1   6  10       50.21       45.03     12.28 o
  -3 -11  11       28.14       25.38     10.64 o
  -2 -11  11       67.23       72.05     13.92 o
  -1 -11  11      179.40      165.45     18.84 o
   0 -11  11     1173.09     1301.37     47.67 o
   1 -11  11       48.75       45.44     12.28 o
  -4 -10  11      313.86      318.74     15.44 o
  -3 -10  11       97.47       90.48     15.97 o
  -2 -10  11     2328.12     2404.75     69.33 o
  -1 -10  11        6.83       15.96      9.00 o
   0 -10  11       23.40       17.60      9.00 o
   1 -10  11      496.20      437.87     25.83 o
   2 -10  11       27.68       28.65     10.64 o
   3 -10  11      336.58      313.86     24.17 o
  -6  -9  11      105.26       81.04      9.73 o
  -5  -9  11     1345.86     1335.15    106.50 o
  -4  -9  11        0.41        0.33      4.23 o
  -3  -9  11     4867.27     4700.12     76.17 o
  -2  -9  11     2858.15     2985.62     52.75 o
  -1  -9  11        2.49        0.00      7.78 o
   0  -9  11       28.60       31.93      9.82 o
   1  -9  11      392.47      399.21     23.77 o
   2  -9  11     2092.99     1973.24     58.15 o
   3  -9  11        1.40       16.78      9.82 o
   4  -9  11     1759.68     1670.65     55.99 o
  -6  -8  11       21.04       22.92      8.19 o
  -5  -8  11      849.96      815.83     24.01 o
  -4  -8  11      677.23      671.67     36.11 o
  -3  -8  11     1728.24     1645.78     43.68 o
  -2  -8  11        3.95        3.50      3.84 o
  -1  -8  11       80.70       66.02      7.26 o
   0  -8  11      112.79      122.43     14.74 o
   1  -8  11      491.40      485.92     24.60 o
   2  -8  11       92.89       84.34     12.69 o
   3  -8  11      879.78      861.81     35.72 o
   4  -8  11      567.33      526.95     29.12 o
  -7  -7  11     3043.22     2959.52     79.81 o
  -6  -7  11      129.93      113.42     13.92 o
  -5  -7  11      773.35      738.44     30.37 o
  -4  -7  11      237.34      226.05     13.31 o
  -3  -7  11      385.48      353.67     34.84 o
  -2  -7  11        1.21        9.12      5.53 o
  -1  -7  11     6066.97     6153.85     89.90 o
   0  -7  11     1713.47     1747.70     33.55 o
   1  -7  11      254.87      245.41     17.62 o
   2  -7  11       81.98       67.55     11.87 o
   3  -7  11        1.50       17.60      9.41 o
   4  -7  11      547.88      551.14     28.71 o
   5  -7  11      247.33      244.95     22.53 o
  -7  -6  11       60.40       62.22     11.05 o
  -6  -6  11      868.90      912.35     35.72 o
  -5  -6  11       41.39       48.71      9.41 o
  -4  -6  11      669.42      666.50     27.09 o
  -3  -6  11        2.91        3.03      3.61 o
  -2  -6  11     7111.90     6635.22    134.63 o
  -1  -6  11     4667.79     4716.80     71.32 o
   0  -6  11       73.15       66.61      6.98 o
   1  -6  11       60.31       56.74      6.29 o
   2  -6  11      345.01      358.62     20.08 o
   3  -6  11     1897.89     1897.30     54.01 o
   4  -6  11       51.38       49.94     11.05 o
   5  -6  11     2767.31     2697.99     74.37 o
  -8  -5  11      172.98      203.53     17.61 o
  -7  -5  11       18.19       18.01      6.96 o
  -6  -5  11     3311.88     3196.25     79.99 o
  -5  -5  11      866.94      893.72     32.86 o
  -4  -5  11      252.30      251.97     15.98 o
  -3  -5  11      646.52      617.74     24.63 o
  -2  -5  11      199.31      185.36     27.24 o
  -1  -5  11      970.70      955.35     22.23 o
   0  -5  11      176.37      159.34      9.33 o
   1  -5  11     2043.28     1970.61     35.62 o
   2  -5  11       81.81       88.77      7.75 o
   3  -5  11      192.60      195.78     16.79 o
   4  -5  11      295.06      279.02     20.49 o
   5  -5  11      131.11      105.23     15.97 o
  -8  -4  11        0.57        3.68      5.73 o
  -7  -4  11     3461.16     3468.52     86.62 o
  -6  -4  11     4814.84     4624.70    105.90 o
  -5  -4  11        0.13        1.64      4.91 o
  -4  -4  11      745.21      735.83     28.33 o
  -3  -4  11     1131.20     1106.69     35.38 o
  -2  -4  11     2173.05     2053.74     52.51 o
  -1  -4  11      452.94      459.78     20.10 o
   0  -4  11     6305.17     6585.13     92.73 o
   1  -4  11     4704.96     4712.31     69.86 o
   2  -4  11        3.66        5.12      4.34 o
   3  -4  11       14.20       19.54      5.30 o
   4  -4  11      594.68      600.10     28.30 o
   5  -4  11     2227.28     2416.27     67.23 o
  -8  -3  11       38.56       29.47      8.60 o
  -7  -3  11     1012.25     1012.64     38.21 o
  -6  -3  11        5.48       10.64      5.73 o
  -5  -3  11        1.35       10.64      5.73 o
  -4  -3  11      772.10      817.27     30.39 o
  -3  -3  11      128.82      144.56     12.29 o
  -2  -3  11     1842.44     1820.41     48.72 o
  -1  -3  11      148.96      135.97     11.88 o
   0  -3  11     1461.56     1481.86     42.03 o
   1  -3  11        8.54       14.09      4.48 o
   2  -3  11        0.11        1.12      3.90 o
   3  -3  11       40.17       49.79     10.64 o
   4  -3  11      675.10      723.45     21.46 o
   5  -3  11        9.36       11.05      9.41 o
  -8  -2  11      220.14      201.52     17.61 o
  -7  -2  11      371.54      441.80     24.18 o
  -6  -2  11      158.94      148.66     14.33 o
  -5  -2  11     5757.99     5882.37    129.31 o
  -4  -2  11     5214.12     5471.03     82.60 o
  -3  -2  11       27.34       26.20      7.37 o
  -2  -2  11      832.56      857.14     30.41 o
  -1  -2  11      950.75      892.57     30.83 o
   0  -2  11     1767.86     1849.09     50.34 o
   1  -2  11      128.18      122.85     13.10 o
   2  -2  11     2902.52     3067.81     50.30 o
   3  -2  11     1430.82     1465.41     30.95 o
   4  -2  11        9.35        7.22      5.41 o
   5  -2  11        0.74        3.84      5.93 o
  -8  -1  11       37.64       19.65      7.37 o
  -7  -1  11       11.05       11.87      6.14 o
  -6  -1  11     1658.25     1706.03     34.70 o
  -5  -1  11     5515.15     5547.19     84.80 o
  -4  -1  11       20.38       23.55      5.35 o
  -3  -1  11     1362.44     1343.96     28.97 o
  -2  -1  11       89.33      134.30     12.69 o
  -1  -1  11      344.26      357.46     19.27 o
   0  -1  11      750.20      786.45     29.98 o
   1  -1  11     4325.72     4426.87     98.83 o
   2  -1  11     5958.22     6042.09    129.57 o
   3  -1  11       35.16       33.72      6.35 o
   4  -1  11       47.16       54.35      7.96 o
   5  -1  11       73.40       65.63      8.80 o
  -7   0  11       35.78       25.01      5.79 o
  -6   0  11      124.30      141.16      9.99 o
  -5   0  11      391.26      432.95     16.04 o
  -4   0  11       51.88       47.37      6.66 o
  -3   0  11     3989.68     4139.57     67.45 o
  -2   0  11     1953.64     2073.15     56.57 o
  -1   0  11      213.44      238.02     16.80 o
   0   0  11        2.00        4.50      6.55 o
   1   0  11      638.01      604.90     27.09 o
   2   0  11       93.85       78.20     12.28 o
   3   0  11       15.39       14.33      8.19 o
   4   0  11     1339.56     1310.05     30.59 o
   5   0  11       39.88       50.27      8.26 o
  -8   1  11      623.87      687.39     30.76 o
  -7   1  11       51.12       57.32      8.39 o
  -6   1  11      473.60      478.27     17.37 o
  -5   1  11      137.38      144.26     10.13 o
  -4   1  11     7541.66     7505.52    113.51 o
  -3   1  11     8064.67     8054.63    139.67 o
  -2   1  11        2.93        3.79      4.60 o
  -1   1  11     1356.08     1393.52     44.05 o
   0   1  11      460.13      429.34     22.96 o
   1   1  11     2319.35     2332.18     63.62 o
   2   1  11        7.14        4.09      8.19 o
   3   1  11     3936.83     3727.20     92.59 o
   4   1  11     2534.83     2448.41     70.19 o
  -7   2  11      192.34      196.58     17.61 o
  -6   2  11       76.01       85.17      9.12 o
  -5   2  11       93.90       98.85      9.54 o
  -4   2  11      648.21      624.63     20.42 o
  -3   2  11        0.24        4.53      4.61 o
  -2   2  11       38.56       34.76      6.80 o
  -1   2  11      918.80      901.34     34.92 o
   0   2  11        1.35       -6.14      6.14 o
   1   2  11      584.47      601.36     29.12 o
   2   2  11     1420.23     1421.12     48.55 o
   3   2  11     1353.84     1390.41     48.94 o
   4   2  11       13.17       23.33     11.05 o
  -7   3  11        0.37        2.86      7.37 o
  -6   3  11     1690.30     1701.64     53.52 o
  -5   3  11      881.65      905.10     27.72 o
  -4   3  11      578.32      595.16     20.88 o
  -3   3  11        9.91       10.23      5.79 o
  -2   3  11     4137.28     4186.52     71.86 o
  -1   3  11     3300.44     3384.54     85.39 o
   0   3  11       44.12       38.89     10.23 o
   1   3  11       80.61       88.02     13.51 o
   2   3  11        2.61        8.59      7.37 o
   3   3  11      321.37      356.05     24.17 o
  -6   4  11       78.62       78.19     13.92 o
  -5   4  11       25.23       20.87      9.00 o
  -4   4  11      165.70      161.86     21.70 o
  -3   4  11     1648.17     1654.77     38.72 o
  -2   4  11     2459.30     2454.17     49.62 o
  -1   4  11       67.92       50.35     11.46 o
   0   4  11      335.51      335.19     22.54 o
   1   4  11        1.55       -3.68      7.78 o
   2   4  11      196.80      206.41     19.66 o
  -5   5  11        2.96        2.86      7.78 o
  -4   5  11      527.99      537.12     29.93 o
  -3   5  11      137.59      127.98     12.01 o
  -2   5  11       21.08       18.02      6.58 o
  -1   5  11       34.06       41.75     11.46 o
   0   5  11     1240.47     1321.83     48.50 o
   1   5  11      406.20      397.53     27.05 o
  -2   6  11       87.82       83.92     15.97 o
  -2 -11  12      269.55      240.87     21.71 o
  -1 -11  12     1351.90     1417.17     50.57 o
   0 -11  12       12.51        9.82      8.59 o
  -4 -10  12      751.80      740.88     61.96 o
  -3 -10  12      196.61      223.20     20.48 o
  -2 -10  12     4985.26     5224.51    121.17 o
  -1 -10  12     2027.42     2073.35     62.65 o
   0 -10  12       16.41       32.33     10.64 o
   1 -10  12        3.43        4.09      8.19 o
   2 -10  12      277.73      277.34     21.30 o
  -5  -9  12      223.24      206.02     16.79 o
  -4  -9  12      197.74      176.53     12.10 o
  -3  -9  12     1039.86     1025.65     27.08 o
  -2  -9  12      679.87      683.28     32.82 o
  -1  -9  12       12.71        5.73      8.19 o
   0  -9  12      326.83      282.33     20.49 o
   1  -9  12      112.45      157.22     17.61 o
   2  -9  12      413.26      418.88     25.41 o
   3  -9  12      192.87      154.81     18.84 o
  -6  -8  12     1591.58     1507.29     50.20 o
  -5  -8  12      274.30      242.93     18.03 o
  -4  -8  12       44.25       49.94      9.41 o
  -3  -8  12      222.67      201.97     11.49 o
  -2  -8  12     2143.75     2117.27     40.99 o
  -1  -8  12       73.49       88.22      8.36 o
   0  -8  12     4056.64     3921.92     91.86 o
   1  -8  12      668.82      699.57     30.36 o
   2  -8  12       41.87       28.24      9.82 o
   3  -8  12        2.10       -6.55      8.19 o
   4  -8  12      397.86      393.02     26.64 o
  -7  -7  12     1556.85     1480.65     50.60 o
  -6  -7  12        9.91       16.37      7.37 o
  -5  -7  12      105.00      109.73     13.51 o
  -4  -7  12      426.58      400.92     21.32 o
  -3  -7  12     1116.29     1135.82     37.00 o
  -2  -7  12        1.46        8.13      4.39 o
  -1  -7  12     4198.26     4407.94     92.19 o
   0  -7  12     2082.55     2133.25     39.48 o
   1  -7  12       20.49       22.10      9.00 o
   2  -7  12       64.15       59.77     11.87 o
   3  -7  12       56.23       60.17     12.28 o
   4  -7  12     1318.33     1321.37     46.87 o
  -7  -6  12      276.38      269.97     19.66 o
  -6  -6  12       14.00       20.87      7.37 o
  -5  -6  12     2320.99     2256.43     61.93 o
  -4  -6  12      525.02      539.32     24.61 o
  -3  -6  12        2.20        9.82      5.32 o
  -2  -6  12      264.78      293.36     17.21 o
  -1  -6  12       90.80       81.00     12.90 o
   0  -6  12     1289.69     1214.43     26.59 o
   1  -6  12      135.76      126.56      9.25 o
   2  -6  12     1504.34     1444.10     44.46 o
   3  -6  12        4.28       13.51      9.00 o
   4  -6  12       96.40       74.10     13.92 o
  -7  -5  12        0.62        5.73      6.14 o
  -6  -5  12     4282.02     4251.44    100.61 o
  -5  -5  12     4645.32     4430.89    101.25 o
  -4  -5  12       60.92       75.73     11.05 o
  -3  -5  12      129.74      138.82     12.28 o
  -2  -5  12      820.68      866.22     30.80 o
  -1  -5  12     5599.90     5534.64    116.10 o
   0  -5  12      168.80      160.96     13.11 o
   1  -5  12     6945.99     7063.77    100.44 o
   2  -5  12     2301.92     2365.42     42.49 o
   3  -5  12        0.88       -1.64      7.37 o
   4  -5  12       14.54       14.73      8.19 o
   5  -5  12      410.43      409.42     27.05 o
  -8  -4  12      102.50       88.02     13.92 o
  -7  -4  12      431.16      453.76     25.41 o
  -6  -4  12     1192.96     1155.23     40.70 o
  -5  -4  12       34.89       41.34      9.01 o
  -4  -4  12       21.02        8.60      6.14 o
  -3  -4  12      387.56      399.71     20.50 o
  -2  -4  12        0.19       -1.64      4.50 o
  -1  -4  12      570.39      538.32     22.98 o
   0  -4  12      486.78      488.47     22.15 o
   1  -4  12      471.75      503.71     15.94 o
   2  -4  12       35.55       41.19      6.22 o
   3  -4  12       44.84       53.24      7.24 o
   4  -4  12       94.96      103.99     14.33 o
   5  -4  12      738.00      806.22     36.11 o
  -8  -3  12      525.40      466.58     26.65 o
  -7  -3  12      228.71      214.63     17.20 o
  -6  -3  12      493.98      493.28     25.01 o
  -5  -3  12       91.02       94.58     12.28 o
  -4  -3  12     6309.29     6124.47    131.06 o
  -3  -3  12     3777.34     3661.97     85.28 o
  -2  -3  12       23.43       45.43      8.60 o
  -1  -3  12     1744.40     1602.74     45.78 o
   0  -3  12      757.08      770.32     29.15 o
   1  -3  12     1136.82     1210.65     39.07 o
   2  -3  12      302.17      288.03     12.60 o
   3  -3  12     3590.60     3813.73     62.46 o
   4  -3  12      400.49      409.65     16.66 o
   5  -3  12        5.50        1.23      7.78 o
  -8  -2  12        0.73        7.37      6.55 o
  -7  -2  12       68.67       62.22     11.46 o
  -6  -2  12      388.38      416.84     23.36 o
  -5  -2  12     2095.28     2168.39     60.67 o
  -4  -2  12     5279.08     5264.08    207.68 o
  -3  -2  12        7.25        6.55      5.73 o
  -2  -2  12      631.31      630.80     26.68 o
  -1  -2  12       14.95       32.33      7.78 o
   0  -2  12     1077.75     1048.91     35.77 o
   1  -2  12       92.09       75.33     11.46 o
   2  -2  12     4680.97     4903.46    109.62 o
   3  -2  12     2055.45     2062.94     58.98 o
   4  -2  12        2.49       -3.03      5.06 o
   5  -2  12        1.30        3.44      5.93 o
  -8  -1  12     1231.87     1185.25     44.80 o
  -7  -1  12       42.91       31.11      9.41 o
  -6  -1  12       97.27       96.57      8.92 o
  -5  -1  12       26.32       34.40      8.19 o
  -4  -1  12      951.82      955.35     24.38 o
  -3  -1  12        0.44       29.37      6.18 o
  -2  -1  12     3830.28     3830.43     89.45 o
  -1  -1  12     1169.29     1112.67     37.43 o
   0  -1  12      345.97      353.31     20.08 o
   1  -1  12      567.96      553.38     25.84 o
   2  -1  12      473.74      508.84     26.24 o
   3  -1  12       48.97       70.41     12.28 o
   4  -1  12       43.00       63.86     13.10 o
  -8   0  12       15.53       15.14      8.19 o
  -7   0  12      628.90      589.51     20.08 o
  -6   0  12      140.28      162.45     10.99 o
  -5   0  12      500.64      488.66     17.82 o
  -4   0  12       68.67       77.64     13.92 o
  -3   0  12     6588.18     6606.40    100.61 o
  -2   0  12     5966.85     6021.67    130.45 o
  -1   0  12       35.05       51.58     10.23 o
   0   0  12      301.00      287.25     18.85 o
   1   0  12       48.53       59.36     10.64 o
   2   0  12     1618.34     1626.11     51.47 o
   3   0  12        0.25        1.23      8.59 o
   4   0  12     3038.48     3039.70     82.29 o
  -7   1  12      628.07      664.09     22.24 o
  -6   1  12      204.23      220.96     12.99 o
  -5   1  12      755.76      770.71     23.04 o
  -4   1  12      148.48      196.27     11.86 o
  -3   1  12     1041.26     1062.16     27.75 o
  -2   1  12       29.44       29.47      9.00 o
  -1   1  12       37.66       34.79      9.01 o
   0   1  12      471.04      468.67     25.01 o
   1   1  12      183.01      163.00     17.61 o
   2   1  12      221.26      242.07     20.07 o
   3   1  12     1142.44     1105.34     43.15 o
   4   1  12      403.60      389.33     26.23 o
  -7   2  12     2016.36     1977.44     59.34 o
  -6   2  12      235.06      232.88     13.74 o
  -5   2  12     1992.62     2047.04     43.41 o
  -4   2  12      849.75      796.22     26.89 o
  -3   2  12      895.52      867.18     25.70 o
  -2   2  12      161.28      131.61     11.57 o
  -1   2  12     4507.39     4466.00    104.92 o
   0   2  12     1900.79     1833.91     56.06 o
   1   2  12      198.02      226.90     19.66 o
   2   2  12        0.03       -4.91      6.55 o
   3   2  12      184.70      181.42     18.84 o
  -6   3  12      483.47      468.57     26.65 o
  -5   3  12       41.34       50.56      8.39 o
  -4   3  12      201.27      204.82     13.46 o
  -3   3  12      284.31      273.90     15.06 o
  -2   3  12     2232.60     2365.11     50.96 o
  -1   3  12     2181.55     2278.48     65.59 o
   0   3  12       18.09       11.87      7.78 o
   1   3  12       87.16       91.29     14.74 o
   2   3  12      125.70      131.02     18.02 o
  -5   4  12     1513.50     1485.44     51.83 o
  -4   4  12      185.24      193.60     22.93 o
  -3   4  12       17.46       15.22      6.29 o
  -2   4  12      293.34      302.69     16.08 o
  -1   4  12      218.24      211.75     18.84 o
   0   4  12       34.17       42.57     11.05 o
   1   4  12     1085.10     1138.23     45.59 o
  -3   5  12       39.84       36.78      8.09 o
  -2   5  12      135.81      137.98     13.11 o
  -1   5  12       19.46       15.96      9.82 o
  -3 -10  13       17.18       22.92     10.23 o
  -2 -10  13     1212.88     1220.17     46.03 o
  -1 -10  13       36.15       57.71     12.69 o
   0 -10  13       21.52       35.20     11.05 o
   1 -10  13      321.42      301.96     22.53 o
  -5  -9  13      726.31      722.07     32.00 o
  -4  -9  13       26.57       29.06      8.19 o
  -3  -9  13      178.72      171.59     22.93 o
  -2  -9  13      691.99      748.77     34.05 o
  -1  -9  13      860.22      930.27     38.18 o
   0  -9  13      418.68      410.70     24.18 o
   1  -9  13     1814.23     1721.18     53.95 o
   2  -9  13      208.91      216.25     20.07 o
  -6  -8  13     1679.28     1694.82     54.33 o
  -5  -8  13       32.10       26.20      8.19 o
  -4  -8  13       67.45       74.91     11.46 o
  -3  -8  13       24.22       24.56      7.37 o
  -2  -8  13     1350.17     1350.04     30.85 o
  -1  -8  13       77.95      109.88      9.34 o
   0  -8  13     2095.36     2234.58     61.45 o
   1  -8  13      862.24      848.19     34.49 o
   2  -8  13        6.24        6.96      8.59 o
   3  -8  13       19.07        8.19      9.82 o
  -6  -7  13      622.26      608.66     29.53 o
  -5  -7  13       77.26       78.19     12.28 o
  -4  -7  13     2819.37     2866.24     73.20 o
  -3  -7  13      429.34      429.21     21.73 o
  -2  -7  13      256.07      249.49     16.39 o
  -1  -7  13       84.11       78.61     10.64 o
   0  -7  13        1.42       15.46     20.05 o
   1  -7  13      234.36      194.16     17.20 o
   2  -7  13      309.55      281.48     20.90 o
   3  -7  13      578.03      635.23     30.76 o
  -7  -6  13      336.18      337.21     22.54 o
  -6  -6  13      183.46      192.07     17.20 o
  -5  -6  13     6079.09     6070.33    132.62 o
  -4  -6  13     2087.90     2002.01     56.10 o
  -3  -6  13      146.66      125.72     12.29 o
  -2  -6  13      286.13      307.71     18.03 o
  -1  -6  13      157.18      148.25     13.51 o
   0  -6  13     1277.88     1324.89     40.31 o
   1  -6  13      236.31      261.51     22.12 o
   2  -6  13     4290.11     4121.05     93.95 o
   3  -6  13      973.78      946.21     36.96 o
   4  -6  13        7.15        3.68      9.41 o
  -7  -5  13        5.96        9.82      6.96 o
  -6  -5  13      575.39      479.43     25.43 o
  -5  -5  13      370.79      373.77     21.72 o
  -4  -5  13      169.44      186.34     15.15 o
  -3  -5  13       54.60       74.91     11.05 o
  -2  -5  13     1364.56     1378.28     42.80 o
  -1  -5  13      325.20      291.38     17.21 o
   0  -5  13      326.46      304.08     17.62 o
   1  -5  13     2323.93     2317.59     60.29 o
   2  -5  13      797.69      801.97     22.05 o
   3  -5  13       12.49        4.09      7.78 o
   4  -5  13      194.07      235.89     20.48 o
  -7  -4  13      343.21      295.43     21.31 o
  -6  -4  13      148.50      147.42     14.33 o
  -5  -4  13     1636.72     1572.34     49.01 o
  -4  -4  13      847.84      834.02     32.85 o
  -3  -4  13     9515.41     9400.73    189.51 o
  -2  -4  13     1229.46     1173.59     38.26 o
  -1  -4  13      571.69      539.87     24.20 o
   0  -4  13      116.34       91.72     11.87 o
   1  -4  13      609.24      636.30     27.08 o
   2  -4  13      576.26      616.47     27.48 o
   3  -4  13      441.99      428.89     16.52 o
   4  -4  13     2264.38     2441.19     67.23 o
  -7  -3  13        6.16       31.51      9.41 o
  -6  -3  13      353.81      356.53     22.13 o
  -5  -3  13      251.18      256.86     18.43 o
  -4  -3  13     2629.95     2602.06     68.65 o
  -3  -3  13     1761.04     1653.00     49.05 o
  -2  -3  13       91.62       66.74     10.24 o
  -1  -3  13       18.06       22.10      7.37 o
   0  -3  13       40.31       45.44      9.41 o
   1  -3  13     1516.62     1586.31     48.17 o
   2  -3  13       71.56       94.98     13.10 o
   3  -3  13     3638.01     3664.16     88.72 o
  -7  -2  13      728.62      743.07     34.06 o
  -6  -2  13      377.87      382.79     23.36 o
  -5  -2  13      603.45      627.63     29.54 o
  -4  -2  13       75.50       74.51     11.87 o
  -3  -2  13      178.90      195.77     15.97 o
  -2  -2  13       49.28       63.86     10.64 o
  -1  -2  13     2540.84     2437.70     64.10 o
   0  -2  13       66.49       76.55     11.46 o
   1  -2  13       80.43       63.87     11.05 o
   2  -2  13      957.13      917.57     35.32 o
   3  -2  13       47.42       42.57     11.05 o
   4  -2  13      299.42      341.68     23.76 o
  -7  -1  13       65.39       79.42     13.92 o
  -6  -1  13     1120.82     1132.11     43.15 o
  -5  -1  13      324.00      345.34     16.60 o
  -4  -1  13     1242.21     1270.75     30.36 o
  -3  -1  13       91.24       97.44     13.10 o
  -2  -1  13     5622.55     5521.11    121.78 o
  -1  -1  13     2789.91     2799.24     72.01 o
   0  -1  13      130.86      142.91     14.33 o
   1  -1  13       11.62        9.00      6.96 o
   2  -1  13      241.43      268.72     19.66 o
   3  -1  13      962.74     1028.67     40.65 o
  -7   0  13       53.18       54.44     12.69 o
  -6   0  13     1188.30     1233.85     40.48 o
  -5   0  13      139.73      151.10     13.72 o
  -4   0  13      547.49      538.81     19.42 o
  -3   0  13     1081.88     1162.71     41.92 o
  -2   0  13      936.89      985.04     37.38 o
  -1   0  13      223.02      258.88     18.84 o
   0   0  13       61.84       56.49     11.46 o
   1   0  13      164.96      202.30     18.43 o
   2   0  13      496.51      451.00     26.24 o
   3   0  13       36.38       23.33     10.23 o
  -7   1  13     3157.34     3279.14     61.87 o
  -6   1  13     2444.57     2382.44     70.58 o
  -5   1  13      555.94      536.54     20.71 o
  -4   1  13     1047.48     1070.23     28.88 o
  -3   1  13      253.27      196.23     17.21 o
  -2   1  13     1009.42     1042.30     39.85 o
  -1   1  13      141.69      140.45     16.38 o
   0   1  13     5591.10     5563.88    125.72 o
   1   1  13      984.69      986.96     39.84 o
   2   1  13      112.81      126.10     16.79 o
   3   1  13      116.37      102.77     16.38 o
  -6   2  13       70.98       62.22     11.26 o
  -5   2  13      386.42      352.89     17.24 o
  -4   2  13        2.85        4.98      5.30 o
  -3   2  13      467.56      468.31     19.13 o
  -2   2  13       15.79       29.06      9.82 o
  -1   2  13     2527.16     2504.92     70.21 o
   0   2  13     1499.53     1573.00     53.08 o
   1   2  13      144.19      131.85     17.20 o
   2   2  13       87.76      106.44     15.97 o
  -5   3  13     2382.01     2382.85    107.88 o
  -4   3  13      795.16      815.87     26.69 o
  -3   3  13      329.59      373.69     17.67 o
  -2   3  13        7.49        6.14      7.78 o
  -1   3  13       29.93       38.07     11.05 o
   0   3  13      640.32      663.65     33.63 o
   1   3  13      120.52       97.85     16.38 o
  -3   4  13      151.20      139.21     13.17 o
  -2   4  13       37.38       35.20     11.46 o
  -1   4  13      406.13      384.41     25.41 o
  -2 -10  14        1.61       12.28      9.00 o
  -1 -10  14      809.36      881.49     38.17 o
  -4  -9  14        4.02        0.82      5.73 o
  -3  -9  14        4.78        6.96      6.55 o
  -1  -9  14     1552.46     1586.22     52.26 o
   0  -9  14      123.14      108.09     15.15 o
   1  -9  14     1641.77     1698.01     53.91 o
  -5  -8  14       84.82       76.56     12.28 o
  -4  -8  14      575.92      535.17     26.66 o
  -3  -8  14     1541.00     1496.64     46.50 o
  -2  -8  14       30.66       30.70      7.78 o
   0  -8  14       21.95       28.24      9.82 o
   1  -8  14        0.21       -5.32      7.37 o
   2  -8  14       44.19       54.85     12.28 o
  -6  -7  14      821.70      860.19     36.53 o
  -5  -7  14       55.20       62.63     11.05 o
  -4  -7  14     4730.25     4592.68    105.70 o
  -3  -7  14     1378.13     1380.43     44.42 o
  -2  -7  14      116.28       99.09     12.69 o
  -1  -7  14       40.63       32.75      8.19 o
   2  -7  14      804.74      821.23     34.47 o
   3  -7  14     3077.70     2950.50     78.15 o
  -6  -6  14      172.52      184.28     16.79 o
  -5  -6  14      833.52      780.33     33.25 o
  -4  -6  14      152.76      144.14     14.33 o
  -3  -6  14      482.93      511.28     25.01 o
  -2  -6  14      151.73      159.71     14.33 o
  -1  -6  14      547.09      523.72     24.20 o
   0  -6  14      710.74      692.68     28.31 o
   3  -6  14      230.88      208.48     19.66 o
  -6  -5  14      134.87      127.34     15.15 o
  -5  -5  14      518.80      535.92     27.06 o
  -4  -5  14      986.00      963.27     36.56 o
  -3  -5  14      758.81      714.19     30.37 o
  -2  -5  14     5538.51     5506.03    120.37 o
  -1  -5  14      733.75      694.44     28.73 o
   0  -5  14      142.13      123.26     13.92 o
   1  -5  14       16.58       11.05      6.96 o
  -7  -4  14       22.54       24.15      9.00 o
  -6  -4  14        1.57        4.91      6.14 o
  -5  -4  14     1101.42     1028.11     39.04 o
  -4  -4  14       42.75       55.67     10.23 o
  -3  -4  14     3428.50     3338.00     82.52 o
  -2  -4  14     1592.54     1553.74     47.77 o
  -1  -4  14      171.58      184.29     15.15 o
   0  -4  14        0.06        0.00      5.32 o
   1  -4  14      741.32      779.34     31.19 o
   2  -4  14     1001.30     1007.94     37.38 o
  -7  -3  14     2355.63     2300.59     68.89 o
  -6  -3  14      352.13      401.99     24.59 o
  -5  -3  14     1563.72     1507.73     49.80 o
  -4  -3  14      120.42      124.88     15.15 o
  -3  -3  14      151.28      122.44     14.33 o
  -2  -3  14      393.36      389.40     22.13 o
  -1  -3  14      743.74      707.61     29.96 o
   0  -3  14     1786.00     1741.73     51.92 o
   1  -3  14       19.73       17.60      7.78 o
   2  -3  14        3.00        4.91      7.37 o
   3  -3  14      138.98      158.46     15.97 o
  -7  -2  14     1583.58     1562.68     54.31 o
  -6  -2  14      289.33      279.00     20.89 o
  -5  -2  14      606.67      525.43     27.89 o
  -4  -2  14      456.70      459.58     25.01 o
  -3  -2  14      977.66      966.62     37.38 o
  -2  -2  14      252.62      219.99     17.21 o
  -1  -2  14     4922.81     5098.39    114.66 o
   0  -2  14     1327.04     1368.44     45.24 o
   1  -2  14       61.48       64.68     11.87 o
   2  -2  14       11.12        8.59      7.37 o
   3  -2  14      579.89      582.71     29.94 o
  -6  -1  14        0.19       -2.05      6.55 o
  -5  -1  14     1290.98     1434.53     34.41 o
  -4  -1  14        4.05        6.55      6.55 o
  -3  -1  14        0.90        2.86      5.73 o
  -2  -1  14     1629.86     1617.12     51.06 o
  -1  -1  14      403.37      376.69     22.54 o
   0  -1  14      274.78      239.26     18.85 o
   1  -1  14      197.31      192.90     18.02 o
   2  -1  14      127.22      142.08     17.20 o
  -6   0  14     4861.18     4826.76     82.45 o
  -5   0  14     1994.11     1942.00     65.94 o
  -4   0  14      590.11      566.69     20.59 o
  -3   0  14       90.87       80.65     13.10 o
  -2   0  14       52.89       40.53      9.82 o
  -1   0  14      825.37      857.96     36.12 o
   0   0  14      527.38      519.94     27.47 o
   1   0  14     4131.51     4103.15    100.89 o
   2   0  14      326.89      359.33     24.58 o
  -6   1  14      922.57      923.07     28.54 o
  -5   1  14      213.83      225.24     14.32 o
  -4   1  14       21.35       22.11      6.51 o
  -3   1  14       20.15       13.92      8.19 o
  -2   1  14      638.63      675.20     32.41 o
  -1   1  14       15.90       -0.41      6.55 o
   0   1  14     3023.52     2957.95     79.82 o
   1   1  14      656.13      656.30     33.22 o
  -5   2  14      360.08      375.36     18.52 o
  -4   2  14     3223.92     3273.74     63.34 o
  -3   2  14       74.83       97.02     15.56 o
  -2   2  14      194.75      207.64     18.84 o
  -1   2  14        0.04       -6.14      6.14 o
   0   2  14      144.83      140.86     18.02 o
  -2   3  14       78.46       98.66     16.38 o
  -4  -8  15      438.43      446.35     25.00 o
  -3  -8  15     3315.76     3316.58     82.78 o
  -2  -8  15      218.44      237.15     17.61 o
  -5  -7  15       95.28      113.81     14.74 o
  -4  -7  15      439.05      476.29     25.41 o
  -3  -7  15       20.82       31.11      8.60 o
  -2  -7  15      288.73      264.66     18.85 o
  -1  -7  15      226.11      245.35     18.02 o
  -5  -6  15      183.00      190.02     16.79 o
  -4  -6  15      771.45      773.98     32.83 o
  -3  -6  15      814.87      767.16     32.43 o
  -2  -6  15     1275.21     1312.40     43.58 o
  -1  -6  15     3803.76     3925.74     92.93 o
   0  -6  15      101.29      107.68     13.10 o
  -6  -5  15        3.13        5.32      6.96 o
  -5  -5  15        9.70       18.42      7.78 o
  -4  -5  15      669.59      677.73     30.77 o
  -3  -5  15      303.44      298.28     19.67 o
  -2  -5  15     3230.39     3113.96     78.68 o
  -1  -5  15      415.85      410.71     22.54 o
   0  -5  15       21.66       20.06      7.78 o
   1  -5  15       63.97       85.97     12.69 o
  -6  -4  15     3060.91     2960.63     81.46 o
  -5  -4  15        3.63       14.32      7.37 o
  -4  -4  15      477.40      506.32     27.06 o
  -3  -4  15        0.83       32.74      9.00 o
  -2  -4  15      145.03      130.22     15.15 o
  -1  -4  15      340.72      303.65     20.08 o
   0  -4  15     1503.91     1457.08     47.32 o
   1  -4  15     1269.73     1308.52     44.40 o
   2  -4  15       33.40       27.83      9.41 o
  -6  -3  15     1060.72     1055.60     42.72 o
  -5  -3  15      630.21      665.30     31.99 o
  -4  -3  15      357.31      336.85     22.13 o
  -3  -3  15      437.71      467.31     25.42 o
  -2  -3  15      541.00      507.68     26.25 o
  -1  -3  15     1121.90     1120.24     40.68 o
   0  -3  15     3703.68     3728.89     91.23 o
   1  -3  15      279.86      290.46     20.89 o
   2  -3  15        6.45        4.91      7.78 o
  -6  -2  15      281.79      276.52     22.53 o
  -5  -2  15      263.20      248.24     20.07 o
  -4  -2  15      971.61      949.51     38.60 o
  -3  -2  15      110.68      138.39     16.38 o
  -2  -2  15       21.88       20.87      8.60 o
  -1  -2  15     1121.92     1033.07     39.04 o
   0  -2  15       16.22       23.33      8.60 o
   1  -2  15       30.86       40.52     10.64 o
   2  -2  15      184.54      167.09     17.20 o
  -6  -1  15      383.04      393.81     26.64 o
  -5  -1  15     4425.76     4621.27     79.43 o
  -4  -1  15      671.67      655.97     32.41 o
  -3  -1  15       73.21       84.33     13.51 o
  -2  -1  15        3.18       -2.46      5.73 o
  -1  -1  15      255.93      279.78     20.48 o
   0  -1  15      822.70      792.16     35.30 o
   1  -1  15     1213.70     1240.69     46.03 o
  -5   0  15      312.72      310.34     16.35 o
  -4   0  15      148.64      143.73     18.02 o
  -3   0  15       40.60       54.85     11.46 o
  -2   0  15       29.99       45.43     10.64 o
  -1   0  15      572.35      572.06     29.53 o
   0   0  15      121.69      127.74     17.20 o
  -4   1  15      799.20      788.56     26.41 o
  -3   1  15     1882.17     1993.09     63.84 o
  -2   1  15        2.84        5.32      7.37 o
  -1   1  15      148.23      167.88     19.25 o
  -3  -7  16      371.26      347.09     22.13 o
  -2  -7  16      390.60      443.01     25.00 o
  -1  -7  16     1391.15     1516.08     49.34 o
  -4  -6  16       22.51       27.01      8.19 o
  -3  -6  16      268.77      292.08     20.48 o
  -2  -6  16      801.10      803.15     34.06 o
  -1  -6  16     2525.79     2515.28     68.94 o
   0  -6  16       74.28       81.06     12.69 o
  -4  -5  16       60.71       92.51     13.92 o
  -3  -5  16       20.09       31.93      9.41 o
  -2  -5  16      135.76      131.44     15.56 o
  -1  -5  16      254.87      243.73     18.84 o
   0  -5  16        0.33        4.91      6.55 o
   1  -5  16     1246.23     1304.85     45.62 o
  -5  -4  16      214.45      221.57     18.84 o
  -4  -4  16      205.00      180.21     17.20 o
  -3  -4  16       70.90       90.06     13.51 o
  -2  -4  16      560.32      557.70     28.29 o
  -1  -4  16      691.25      718.35     32.00 o
   0  -4  16     1294.16     1266.54     44.81 o
   1  -4  16     2568.14     2635.19     72.24 o
  -5  -3  16       50.38       55.26     12.28 o
  -4  -3  16      541.66      540.83     29.11 o
  -3  -3  16      145.71      128.98     15.56 o
  -2  -3  16      156.98      132.68     15.56 o
  -1  -3  16       12.65       20.46      8.19 o
   0  -3  16      477.53      419.77     25.01 o
  -4  -2  16     2981.16     2867.78     79.79 o
  -3  -2  16       89.48       92.52     13.92 o
  -2  -2  16       19.09       18.42      9.00 o
  -1  -2  16       38.92       32.34      9.41 o
   0  -2  16      856.40      835.27     36.94 o
  -4  -1  16      171.74      175.68     18.02 o
  -3  -1  16       48.01       53.21     11.87 o
  -2  -1  16       14.99        8.19      7.37 o
  -1  -1  16       78.04       77.78     13.51 o
 
